# Supplementary material for: Generalizing findings from a randomized controlled trial to a real-world study of the iLookOut, an online education program to improve early childhood care and education providers’ knowledge and attitudes about reporting child maltreatment
Source: PLoS One. 2020 Jan 8;15(1):e0227398. doi: 10.1371/journal.pone.0227398 (PMC6948728; doi:10.1371/journal.pone.0227398)
Supplement: S1 Dataset — (CSV) [file pone.0227398.s001.csv]

parent	previously_trained	work_environment_type_id	gender_id	age_category_id	ethnicity_id	religiousness_type_id	education_level_id	job_responsibility_id	employment_type_id	years_as_practitioner_id	know_score_pre	know_score_post	know_score_chg	attitude_avg_pre	attitude_avg_post	attitude_avg_chg	subj
no	YES	Urban (city)	Female	30-44 years	White	Somewhat religious	Associate’s Degree	Teacher/caregiving staff (infant-age 5)	Permanent full-time	6-10 years	12	13	1	6.615384615	6.461538462	-0.153846154	2001
no	no	Urban (city)	Female	18-29 years	Black of African American	Religious	Associate’s Degree	Teacher/caregiving staff (infant-age 5)	Permanent part-time	Less than 1 year	13	16	3	6.461538462	6.769230769	0.307692308	2002
no	no	Urban (city)	Male	18-29 years	Black of African American	Religious	Associate’s Degree	Other	Seasonal or short-term (e.g. summer, student)	1-2 years	12	19	7	6.153846154	6.923076923	0.769230769	2003
YES	YES	Rural	Female	30-44 years	White	Religious	High School Diploma or G.E.D.	Teacher/caregiving staff (infant-age 5)	Permanent full-time	More than 15 years	14	16	2	5	6	1	2004
no	YES	Urban (city)	Male	18-29 years	White	Neutral	High School Diploma or G.E.D.	Teacher/caregiving staff (infant-age 5)	Permanent part-time	1-2 years	14	13	-1	5.153846154	5.769230769	0.615384615	2005
no	YES	Rural	Female	30-44 years	White	Religious	Bachelor’s Degree	Teacher/caregiving staff (infant-age 5)	Permanent full-time	11-15 years	13	17	4	7	7	0	2006
YES	no	Urban (city)	Female	More than 44 years	White	Religious	Masters Degree or Doctoral Degree	Early elementary teacher (grades 1-4)	Permanent full-time	Less than 1 year	12	19	7	5.230769231	6.615384615	1.384615385	2007
no	YES	Suburban (suburbs)	Female	30-44 years	White	Somewhat religious	Bachelor’s Degree	Teacher/caregiving staff (infant-age 5)	Permanent full-time	3-5 years	17	15	-2	5.615384615	7	1.384615385	2008
no	YES	Suburban (suburbs)	Female	18-29 years	White	Neutral	Bachelor’s Degree	Teacher/caregiving staff (infant-age 5)	Permanent full-time	3-5 years	15	19	4	6.384615385	6.230769231	-0.153846154	2009
YES	no	Urban (city)	Female	30-44 years	White	Somewhat religious	CDA (Child Development Associate credential)	Teacher/caregiving staff (infant-age 5)	Permanent full-time	6-10 years	9	15	6	5.076923077	6.076923077	1	2010
no	no	Suburban (suburbs)	Female	18-29 years	American Indian or Alaska Native	Religious	High School Diploma or G.E.D.	Teacher/caregiving staff (infant-age 5)	Permanent part-time	3-5 years	11	17	6	5.076923077	6.384615385	1.307692308	2011
no	no	Urban (city)	Female	18-29 years	White	Neutral	High School Diploma or G.E.D.	Teacher/caregiving staff (infant-age 5)	Permanent full-time	Less than 1 year	13	21	8	4.923076923	7	2.076923077	2012
no	YES	Suburban (suburbs)	Female	30-44 years	White	Religious	Bachelor’s Degree	Early elementary teacher (grades 1-4)	Permanent full-time	11-15 years	22	19	-3	5.461538462	7	1.538461539	2013
YES	YES	Rural	Female	18-29 years	White	Religious	High School Diploma or G.E.D.	Teacher/caregiving staff (infant-age 5)	Permanent full-time	3-5 years	14	16	2	6.692307692	6.846153846	0.153846154	2014
YES	YES	Suburban (suburbs)	Female	30-44 years	White	Neutral	Bachelor’s Degree	Director	Permanent full-time	11-15 years	16	15	-1	5.384615385	6.230769231	0.846153846	2015
YES	YES	Urban (city)	Female	18-29 years	Black of African American	Neutral	High School Diploma or G.E.D.	Teacher/caregiving staff (infant-age 5)	Permanent full-time	1-2 years	14	15	1	6.153846154	6.692307692	0.538461539	2016
YES	YES	Suburban (suburbs)	Female	30-44 years	White	Somewhat religious	Bachelor’s Degree	Teacher/caregiving staff (infant-age 5)	Permanent full-time	11-15 years	18	19	1	6.692307692	7	0.307692308	2017
no	YES	Suburban (suburbs)	Male	18-29 years	White	Religious	Bachelor’s Degree	Director	Permanent full-time	3-5 years	12	15	3	5.692307692	6.384615385	0.692307692	2018
no	YES	Suburban (suburbs)	Male	18-29 years	Other	Extremely Unreligious	High School Diploma or G.E.D.	Support staff (e.g., cook, janitorial,secretarial, etc.)	Permanent part-time	Less than 1 year	11	14	3	5.461538462	5.615384615	0.153846154	2019
YES	YES	Suburban (suburbs)	Female	More than 44 years	White	Neutral	Associate’s Degree	Teacher/caregiving staff (infant-age 5)	Permanent full-time	6-10 years	17	18	1	4.692307692	7	2.307692308	2020
YES	no	Suburban (suburbs)	Female	30-44 years	White	Unreligious	High School Diploma or G.E.D.	Teacher/caregiving staff (infant-age 5)	Permanent full-time	11-15 years	8	18	10	5.384615385	7	1.615384615	2021
YES	YES	Urban (city)	Female	18-29 years	Hispanic	Religious	High School Diploma or G.E.D.	Teacher/caregiving staff (infant-age 5)	Permanent part-time	1-2 years	18	18	0	6.538461539	6.615384615	0.076923077	2022
YES	YES	Suburban (suburbs)	Female	30-44 years	White	Somewhat unreligious	Bachelor’s Degree	Teacher/caregiving staff (infant-age 5)	Permanent full-time	More than 15 years	16	21	5	5.692307692	6.923076923	1.230769231	2023
no	YES	Suburban (suburbs)	Female	More than 44 years	White	Religious	Bachelor’s Degree	Teacher/caregiving staff (infant-age 5)	Permanent full-time	More than 15 years	17	20	3	6.076923077	7	0.923076923	2024
YES	no	Suburban (suburbs)	Female	18-29 years	White	Somewhat religious	High School Diploma or G.E.D.	Teacher/caregiving staff (infant-age 5)	Permanent full-time	Less than 1 year	13	14	1	4.923076923	5.5	0.576923077	2025
no	no	Suburban (suburbs)	Female	18-29 years	White	Religious	High School Diploma or G.E.D.	Teacher/caregiving staff (infant-age 5)	Permanent full-time	6-10 years				3.923076923	4.846153846	0.923076923	2026
YES	YES	Urban (city)	Female	More than 44 years	White	Religious	Masters Degree or Doctoral Degree	Director	Permanent full-time	More than 15 years	14	21	7	6	6.692307692	0.692307692	2027
no	YES	Suburban (suburbs)	Female	30-44 years	Black of African American	Unreligious	Associate’s Degree	Teacher/caregiving staff (infant-age 5)	Permanent full-time	More than 15 years	21	22	1	6.384615385	6.384615385	0	2028
YES	YES	Suburban (suburbs)	Female	More than 44 years	White	Religious	High School Diploma or G.E.D.	Teacher/caregiving staff (infant-age 5)	Permanent full-time	More than 15 years	16	21	5	6.384615385	7	0.615384615	2029
no	no	Suburban (suburbs)	Female	18-29 years	White	Unreligious	High School Diploma or G.E.D.	Other	Permanent part-time	Less than 1 year	17	17	0	5.769230769	6.307692308	0.538461539	2030
YES	YES	Suburban (suburbs)	Female	More than 44 years	White	Religious	Bachelor’s Degree	Teacher/caregiving staff (infant-age 5)	Permanent full-time	11-15 years	17	21	4	6.846153846	7	0.153846154	2031
YES	YES	Urban (city)	Female	More than 44 years	Black of African American	Extremely religious	Masters Degree or Doctoral Degree	Other	Permanent full-time	Less than 1 year	7	20	13	5.615384615	6.076923077	0.461538462	2032
YES	YES	Rural	Female	30-44 years	White	Neutral	Associate’s Degree	Teacher/caregiving staff (infant-age 5)	Permanent full-time	3-5 years	15	16	1	7	7	0	2033
YES	YES	Suburban (suburbs)	Female	18-29 years	Other	Neutral	High School Diploma or G.E.D.	Teacher/caregiving staff (infant-age 5)	Permanent part-time	1-2 years	19	17	-2	5.769230769	6.923076923	1.153846154	2034
YES	YES	Rural	Female	More than 44 years	White	Neutral	Bachelor’s Degree	Teacher/caregiving staff (infant-age 5)	Permanent full-time	6-10 years	17	23	6	6.153846154	7	0.846153846	2035
no	no	Rural	Female	18-29 years	White	Religious	Bachelor’s Degree	Teacher/caregiving staff (infant-age 5)	Permanent full-time	1-2 years	11	20	9	4.923076923	6.615384615	1.692307692	2036
no	YES	Suburban (suburbs)	Male	More than 44 years	White	Somewhat religious	Associate’s Degree	Other	Other	Less than 1 year	11	17	6	5.923076923	6.769230769	0.846153846	2037
no	YES	Urban (city)	Female	30-44 years	White	Religious	Masters Degree or Doctoral Degree	Director	Permanent full-time	More than 15 years	16	18	2	5.307692308	5.615384615	0.307692308	2038
YES	YES	Urban (city)	Female	More than 44 years	Black of African American	Religious	Bachelor’s Degree	Other	Permanent part-time	Less than 1 year	8	17	9	6.153846154	6.307692308	0.153846154	2039
YES	YES	Rural	Female	More than 44 years	White	Unreligious	Associate’s Degree	Other	Permanent part-time	More than 15 years				4.769230769	6.538461539	1.769230769	2040
YES	YES	Suburban (suburbs)	Female	More than 44 years	White	Religious	High School Diploma or G.E.D.	Other	Permanent part-time	More than 15 years	14	16	2	5.461538462	5.923076923	0.461538462	2041
YES	YES	Suburban (suburbs)	Male	18-29 years	White	Extremely religious	Bachelor’s Degree	Other	Permanent part-time	Less than 1 year	16	19	3	6.538461539	7	0.461538462	2042
YES	YES	Suburban (suburbs)	Female	More than 44 years	Black of African American	Religious	High School Diploma or G.E.D.	Teacher/caregiving staff (infant-age 5)	Permanent full-time	More than 15 years	13	14	1	6.307692308	6.923076923	0.615384615	2043
YES	no	Suburban (suburbs)	Female	More than 44 years	White	Religious	Bachelor’s Degree	Early elementary teacher (grades 1-4)	Permanent full-time	11-15 years	11	16	5	5.384615385	6.769230769	1.384615385	2044
YES	YES	Urban (city)	Female	18-29 years	Black of African American	Religious	Associate’s Degree	Teacher/caregiving staff (infant-age 5)	Permanent full-time	3-5 years	17	17	0	6.538461539	7	0.461538462	2045
YES	YES	Rural	Female	18-29 years	White	Religious	Associate’s Degree	Other	Permanent full-time	Less than 1 year	17	19	2	5.307692308	5.769230769	0.461538462	2046
YES	YES	Rural	Male	More than 44 years	White	Religious	Associate’s Degree	Director	Permanent full-time	More than 15 years	14	18	4	4.692307692	6.307692308	1.615384615	2047
YES	YES	Suburban (suburbs)	Female	More than 44 years	White	Religious	High School Diploma or G.E.D.	Teacher/caregiving staff (infant-age 5)	Permanent full-time	3-5 years	14	17	3	5.769230769	7	1.230769231	2048
no	YES	Rural	Female	18-29 years	White	Somewhat religious	8th Grade	Support staff (e.g., cook, janitorial,secretarial, etc.)	Volunteer	1-2 years	13	15	2	6.461538462	6.615384615	0.153846154	2049
YES	YES	Rural	Female	30-44 years	White	Somewhat religious	High School Diploma or G.E.D.	Teacher/caregiving staff (infant-age 5)	Permanent full-time	6-10 years	16	19	3	6.153846154	6.230769231	0.076923077	2050
YES	YES	Rural	Female	18-29 years	White	Neutral	High School Diploma or G.E.D.	Teacher/caregiving staff (infant-age 5)	Permanent full-time	1-2 years	18	21	3	6.538461539	7	0.461538462	2051
YES	YES	Rural	Female	30-44 years	White	Somewhat religious	Bachelor’s Degree	Teacher/caregiving staff (infant-age 5)	Permanent full-time	3-5 years	8	15	7	6	7	1	2052
no	YES	Urban (city)	Female	18-29 years	White	Somewhat religious	Bachelor’s Degree	Teacher/caregiving staff (infant-age 5)	Permanent part-time	1-2 years	10	18	8	5.615384615	6.846153846	1.230769231	2053
no	YES	Suburban (suburbs)	Female	30-44 years	White	Somewhat unreligious	CDA (Child Development Associate credential)	Teacher/caregiving staff (infant-age 5)	Permanent full-time	More than 15 years	14	13	-1	5.846153846	7	1.153846154	2054
YES	YES	Urban (city)	Female	More than 44 years	White	Neutral	CDA (Child Development Associate credential)	Teacher/caregiving staff (infant-age 5)	Permanent full-time	More than 15 years	16	17	1	6.538461539	7	0.461538462	2055
YES	YES	Rural	Female	18-29 years	White	Neutral	Associate’s Degree	Teacher/caregiving staff (infant-age 5)	Permanent full-time	3-5 years	15	14	-1	6	6.615384615	0.615384615	2056
YES	YES	Rural	Female	More than 44 years	Black of African American	Neutral	Associate’s Degree	Teacher/caregiving staff (infant-age 5)	Permanent full-time	11-15 years	10	16	6	5.923076923	7	1.076923077	2057
YES	YES	Urban (city)	Female	30-44 years	White	Somewhat unreligious	CDA (Child Development Associate credential)	Teacher/caregiving staff (infant-age 5)	Permanent full-time	11-15 years	15	15	0	6.307692308	6.769230769	0.461538462	2058
no	YES	Rural	Female	More than 44 years	White	Neutral	CDA (Child Development Associate credential)	Teacher/caregiving staff (infant-age 5)	Permanent full-time	6-10 years	17	20	3	5	5	0	2059
YES	YES	Urban (city)	Female	30-44 years	White	Neutral	CDA (Child Development Associate credential)	Teacher/caregiving staff (infant-age 5)	Permanent full-time	More than 15 years	15	17	2	5.923076923	6.538461539	0.615384615	2060
no	YES	Rural	Female	More than 44 years	White	Neutral	CDA (Child Development Associate credential)	Teacher/caregiving staff (infant-age 5)	Permanent full-time	More than 15 years	8	18	10	5.307692308	5.461538462	0.153846154	2061
YES	YES	Urban (city)	Female	More than 44 years	White	Religious	Bachelor’s Degree	Teacher/caregiving staff (infant-age 5)	Permanent full-time	More than 15 years	16	19	3	5.076923077	5.923076923	0.846153846	2062
YES	YES	Rural	Female	More than 44 years	White	Religious	CDA (Child Development Associate credential)	Teacher/caregiving staff (infant-age 5)	Permanent full-time	More than 15 years	15	17	2	5.846153846	7	1.153846154	2063
YES	YES	Suburban (suburbs)	Female	More than 44 years	White	Somewhat religious	CDA (Child Development Associate credential)	Teacher/caregiving staff (infant-age 5)	Permanent full-time	More than 15 years	14	17	3	5.769230769	6.75	0.980769231	2064
YES	YES	Urban (city)	Female	30-44 years	White	Somewhat religious	Associate’s Degree	Other	Permanent full-time	3-5 years	15	18	3	6.153846154	6.384615385	0.230769231	2065
no	YES	Urban (city)	Female	18-29 years	White	Unreligious	High School Diploma or G.E.D.	Teacher/caregiving staff (infant-age 5)	Permanent part-time	1-2 years	14	12	-2	4.461538462	5.230769231	0.769230769	2066
no	YES	Suburban (suburbs)	Female	18-29 years	White	Neutral	High School Diploma or G.E.D.	Teacher/caregiving staff (infant-age 5)	Permanent full-time	11-15 years	16	14	-2	6.384615385	6.538461539	0.153846154	2067
no	YES	Urban (city)	Male	30-44 years	Hispanic	Neutral	Associate’s Degree	Teacher/caregiving staff (infant-age 5)	Permanent full-time	Less than 1 year	15	15	0	6.076923077	6.076923077	0	2068
no	YES	Suburban (suburbs)	Female	30-44 years	White	Neutral	Bachelor’s Degree	Other	Permanent full-time	11-15 years	12	17	5	5.153846154	6	0.846153846	2069
no	YES	Suburban (suburbs)	Female	18-29 years	White	Somewhat religious	High School Diploma or G.E.D.	Early elementary teacher (grades 1-4)	Permanent part-time	Less than 1 year	15	17	2	6.230769231	6.769230769	0.538461539	2070
YES	YES	Urban (city)	Female	30-44 years	White	Religious	High School Diploma or G.E.D.	Teacher/caregiving staff (infant-age 5)	Permanent full-time	11-15 years	11	15	4	5	4.846153846	-0.153846154	2071
YES	YES	Suburban (suburbs)	Female	More than 44 years	White	Extremely religious	Associate’s Degree	Director	Permanent full-time	More than 15 years	13	18	5	4.846153846	6.615384615	1.769230769	2072
YES	YES	Rural	Female	More than 44 years	White	Somewhat religious	Bachelor’s Degree	Teacher/caregiving staff (infant-age 5)	Permanent full-time	More than 15 years	17	20	3	6	7	1	2073
YES	YES	Suburban (suburbs)	Female	More than 44 years	White	Unreligious	Associate’s Degree	Other	Permanent part-time	6-10 years	12	18	6	6.769230769	7	0.230769231	2074
no	YES	Urban (city)	Female	18-29 years	White	Religious	Associate’s Degree	Teacher/caregiving staff (infant-age 5)	Permanent full-time	6-10 years	12	21	9	6.538461539	7	0.461538462	2075
YES	YES	Suburban (suburbs)	Female	18-29 years	White	Religious	High School Diploma or G.E.D.	Teacher/caregiving staff (infant-age 5)	Permanent part-time	1-2 years	14	18	4	6.769230769	7	0.230769231	2076
YES	YES	Suburban (suburbs)	Female	30-44 years	White	Neutral	Bachelor’s Degree	Director	Permanent full-time	11-15 years	18	18	0	5.846153846	7	1.153846154	2077
no	YES	Urban (city)	Male	18-29 years	White	Neutral	Bachelor’s Degree	Director	Permanent part-time	3-5 years	12	16	4	6.076923077	6.615384615	0.538461539	2078
YES	no	Urban (city)	Female	30-44 years	Black of African American	Religious	High School Diploma or G.E.D.	Teacher/caregiving staff (infant-age 5)	Permanent full-time	Less than 1 year	14	13	-1	4	4	0	2079
YES	YES	Rural	Female	More than 44 years	White	Somewhat religious	Associate’s Degree	Director	Other	6-10 years	14	18	4	6.923076923	7	0.076923077	2080
YES	YES	Urban (city)	Female	18-29 years	White	Somewhat religious	Bachelor’s Degree	Teacher/caregiving staff (infant-age 5)	Permanent full-time	6-10 years	14	20	6	6.538461539	7	0.461538462	2081
YES	YES	Urban (city)	Female	More than 44 years	White	Religious	Bachelor’s Degree	Director	Permanent full-time	More than 15 years	16	20	4	6.076923077	6.923076923	0.846153846	2082
no	YES	Suburban (suburbs)	Female	30-44 years	White	Extremely religious	Bachelor’s Degree	Kindergarten teacher	Permanent full-time	11-15 years	16	18	2	5.692307692	5.923076923	0.230769231	2083
YES	YES	Rural	Female	30-44 years	White	Religious	Masters Degree or Doctoral Degree	Director	Permanent full-time	11-15 years	19	19	0	5.076923077	6.923076923	1.846153846	2084
YES	YES	Suburban (suburbs)	Female	More than 44 years	White	Extremely religious	Bachelor’s Degree	Director	Permanent full-time	More than 15 years	16	18	2	6	6	0	2085
YES	YES	Suburban (suburbs)	Female	30-44 years	White	Somewhat religious	High School Diploma or G.E.D.	Teacher/caregiving staff (infant-age 5)	Substitute teacher	11-15 years	14	17	3	7	7	0	2086
no	no	Suburban (suburbs)	Female	18-29 years	White	Unreligious	High School Diploma or G.E.D.	Teacher/caregiving staff (infant-age 5)	Permanent part-time	1-2 years	13	14	1	5.384615385	5.923076923	0.538461539	2087
no	YES	Suburban (suburbs)	Female	18-29 years	White	Extremely religious	Bachelor’s Degree	Early elementary teacher (grades 1-4)	Permanent full-time	1-2 years	18	20	2	6.538461539	7	0.461538462	2088
no	YES	Suburban (suburbs)	Female	30-44 years	White	Neutral	Associate’s Degree	Teacher/caregiving staff (infant-age 5)	Permanent full-time	More than 15 years	13	16	3	5.923076923	6.153846154	0.230769231	2089
no	YES	Suburban (suburbs)	Female	More than 44 years	White	Somewhat religious	Bachelor’s Degree	Teacher/caregiving staff (infant-age 5)	Permanent full-time	More than 15 years	13	16	3	6	6	0	2090
no	YES	Urban (city)	Female	18-29 years	Hispanic	Unreligious	High School Diploma or G.E.D.	Teacher/caregiving staff (infant-age 5)	Permanent full-time	6-10 years	13	15	2	6.615384615	5.923076923	-0.692307692	2091
no	no	Suburban (suburbs)	Female	18-29 years	White	Unreligious	High School Diploma or G.E.D.	Teacher/caregiving staff (infant-age 5)	Permanent full-time	1-2 years	19	21	2	4.615384615	5.923076923	1.307692308	2092
no	YES	Suburban (suburbs)	Female	18-29 years	Black of African American	Neutral	Associate’s Degree	Teacher/caregiving staff (infant-age 5)	Permanent full-time	11-15 years	15	18	3	6.538461539	5.153846154	-1.384615385	2093
YES	YES	Urban (city)	Female	30-44 years	Hispanic	Somewhat unreligious	High School Diploma or G.E.D.	Teacher/caregiving staff (infant-age 5)	Permanent full-time	6-10 years	14	15	1	5.307692308	6.461538462	1.153846154	2094
no	YES	Urban (city)	Female	18-29 years	White	Neutral	Bachelor’s Degree	Teacher/caregiving staff (infant-age 5)	Permanent full-time	6-10 years	12	19	7	5.307692308	5.846153846	0.538461539	2095
YES	YES	Suburban (suburbs)	Female	More than 44 years	White	Neutral	Bachelor’s Degree	Director	Permanent full-time	More than 15 years	14	20	6	5.846153846	6.538461539	0.692307692	2096
no	YES	Suburban (suburbs)	Female	18-29 years	White	Religious	Associate’s Degree	Other	Seasonal or short-term (e.g. summer, student)	3-5 years	15	16	1	6.076923077	6.538461539	0.461538462	2097
no	no	Urban (city)	Female	18-29 years	Hispanic	Extremely religious	High School Diploma or G.E.D.	Support staff (e.g., cook, janitorial,secretarial, etc.)	Permanent part-time	3-5 years	12	18	6	5.923076923	6.461538462	0.538461539	2098
YES	no	Suburban (suburbs)	Female	18-29 years	White	Somewhat religious	CDA (Child Development Associate credential)	Other	Substitute teacher	6-10 years	16	15	-1	6.769230769	6.846153846	0.076923077	2099
no	no	Urban (city)	Female	18-29 years	White	Somewhat religious	High School Diploma or G.E.D.	Teacher/caregiving staff (infant-age 5)	Substitute teacher	3-5 years	15	15	0	5.384615385	6.307692308	0.923076923	2100
YES	YES	Urban (city)	Male	30-44 years	Black of African American	Religious	CDA (Child Development Associate credential)	Teacher/caregiving staff (infant-age 5)	Permanent full-time	11-15 years	16	19	3	7	7	0	2101
YES	YES	Suburban (suburbs)	Female	More than 44 years	White	Religious	Associate’s Degree	Kindergarten teacher	Permanent full-time	More than 15 years	10	19	9	5.923076923	6.538461539	0.615384615	2102
YES	YES	Urban (city)	Female	More than 44 years	White	Extremely religious	Bachelor’s Degree	Early elementary teacher (grades 1-4)	Permanent full-time	6-10 years	14	20	6	5	6.384615385	1.384615385	2103
YES	YES	Suburban (suburbs)	Female	More than 44 years	White	Religious	Associate’s Degree	Teacher/caregiving staff (infant-age 5)	Permanent full-time	More than 15 years	22	22	0	6	6.076923077	0.076923077	2104
no	YES	Rural	Female	30-44 years	White	Unreligious	High School Diploma or G.E.D.	Other	Permanent part-time	Less than 1 year	14	16	2	5.692307692	5.538461539	-0.153846154	2105
YES	YES	Suburban (suburbs)	Female	30-44 years	Other	Neutral	CDA (Child Development Associate credential)	Teacher/caregiving staff (infant-age 5)	Permanent full-time	11-15 years	13	18	5	6.076923077	5.384615385	-0.692307692	2106
YES	YES	Rural	Female	18-29 years	White	Somewhat religious	High School Diploma or G.E.D.	Teacher/caregiving staff (infant-age 5)	Permanent full-time	3-5 years				6	5.615384615	-0.384615385	2107
YES	YES	Urban (city)	Female	30-44 years	Black of African American	Religious	Associate’s Degree	Teacher/caregiving staff (infant-age 5)	Permanent full-time	11-15 years	17	16	-1	4.923076923	5.538461539	0.615384615	2108
no	YES	Suburban (suburbs)	Female	18-29 years	White	Neutral	High School Diploma or G.E.D.	Teacher/caregiving staff (infant-age 5)	Permanent full-time	6-10 years	5	20	15	4.923076923	3.846153846	-1.076923077	2109
YES	YES	Suburban (suburbs)	Female	More than 44 years	Black of African American	Somewhat religious	CDA (Child Development Associate credential)	Teacher/caregiving staff (infant-age 5)	Permanent full-time	More than 15 years	12	15	3	4.615384615	5.769230769	1.153846154	2110
YES	YES	Suburban (suburbs)	Female	More than 44 years	White	Religious	Bachelor’s Degree	Teacher/caregiving staff (infant-age 5)	Permanent part-time	More than 15 years	14	16	2	4.923076923	6	1.076923077	2111
YES	YES	Urban (city)	Female	More than 44 years	White	Somewhat religious	Associate’s Degree	Teacher/caregiving staff (infant-age 5)	Permanent part-time	1-2 years	8	14	6	4.153846154	6.923076923	2.769230769	2112
no	YES	Suburban (suburbs)	Female	30-44 years	White	Somewhat religious	CDA (Child Development Associate credential)	Teacher/caregiving staff (infant-age 5)	Permanent full-time	More than 15 years	15	16	1	4.692307692	5.692307692	1	2113
YES	YES	Urban (city)	Female	More than 44 years	Black of African American	Religious	CDA (Child Development Associate credential)	Teacher/caregiving staff (infant-age 5)	Permanent full-time	6-10 years	16	17	1	6.923076923	7	0.076923077	2114
no	YES	Suburban (suburbs)	Female	18-29 years	White	Neutral	Bachelor’s Degree	Teacher/caregiving staff (infant-age 5)	Permanent full-time	3-5 years	14	15	1	6.538461539	7	0.461538462	2115
YES	no	Rural	Female	18-29 years	Black of African American	Religious	High School Diploma or G.E.D.	Teacher/caregiving staff (infant-age 5)	Permanent full-time	3-5 years	13	17	4	5.384615385	5.384615385	0	2116
no	YES	Rural	Female	18-29 years	White	Unreligious	Bachelor’s Degree	Teacher/caregiving staff (infant-age 5)	Permanent full-time	1-2 years	16	16	0	4.461538462	5.538461539	1.076923077	2117
no	no	Suburban (suburbs)	Female	18-29 years	White	Unreligious	Bachelor’s Degree	Teacher/caregiving staff (infant-age 5)	Permanent full-time	3-5 years	14	18	4	5.615384615	6.923076923	1.307692308	2118
no	YES	Suburban (suburbs)	Female	18-29 years	White	Somewhat religious	Bachelor’s Degree	Teacher/caregiving staff (infant-age 5)	Permanent full-time	3-5 years	15	16	1	4.923076923	5.692307692	0.769230769	2119
no	YES	Suburban (suburbs)	Female	More than 44 years	White	Religious	Bachelor’s Degree	Director	Permanent full-time	More than 15 years	14	18	4	6	6	0	2120
no	YES	Rural	Female	18-29 years	White	Religious	Bachelor’s Degree	Teacher/caregiving staff (infant-age 5)	Permanent full-time	1-2 years	15	15	0	6	4.846153846	-1.153846154	2121
no	YES	Urban (city)	Female	18-29 years	White	Somewhat unreligious	Bachelor’s Degree	Teacher/caregiving staff (infant-age 5)	Permanent full-time	6-10 years	9	20	11	5.538461539	5.923076923	0.384615385	2122
YES	YES	Urban (city)	Female	30-44 years	White	Religious	Bachelor’s Degree	Teacher/caregiving staff (infant-age 5)	Permanent full-time	11-15 years	13	16	3	5.615384615	5.846153846	0.230769231	2123
YES	YES	Rural	Female	18-29 years	White	Religious	Bachelor’s Degree	Other	Permanent part-time	3-5 years	12	23	11	6	6.846153846	0.846153846	2124
YES	YES	Urban (city)	Female	More than 44 years	Black of African American	Religious	Bachelor’s Degree	Director	Permanent full-time	More than 15 years	16	14	-2	6.538461539	6.923076923	0.384615385	2125
YES	no	Rural	Female	More than 44 years	White	Somewhat religious	Masters Degree or Doctoral Degree	Other	Substitute teacher	3-5 years	13	18	5	5.461538462	7	1.538461539	2126
YES	no	Urban (city)	Female	30-44 years	Black of African American	Religious	Associate’s Degree	Teacher/caregiving staff (infant-age 5)	Permanent full-time	1-2 years	14	22	8	6.692307692	6.846153846	0.153846154	2127
YES	YES	Suburban (suburbs)	Female	More than 44 years	White	Religious	CDA (Child Development Associate credential)	Teacher/caregiving staff (infant-age 5)	Permanent full-time	More than 15 years	12	15	3	6.538461539	6.923076923	0.384615385	2128
YES	YES	Suburban (suburbs)	Female	30-44 years	White	Neutral	Masters Degree or Doctoral Degree	Teacher/caregiving staff (infant-age 5)	Permanent part-time	6-10 years	16	19	3	5.923076923	6.923076923	1	2129
no	YES	Suburban (suburbs)	Female	18-29 years	White	Unreligious	High School Diploma or G.E.D.	Teacher/caregiving staff (infant-age 5)	Permanent full-time	6-10 years	18	14	-4	6	5.923076923	-0.076923077	2130
no	YES	Suburban (suburbs)	Female	18-29 years	White	Somewhat unreligious	High School Diploma or G.E.D.	Teacher/caregiving staff (infant-age 5)	Permanent full-time	1-2 years	11	11	0	6.461538462	6.692307692	0.230769231	2131
YES	YES	Urban (city)	Female	More than 44 years	White	Neutral	Associate’s Degree	Teacher/caregiving staff (infant-age 5)	Permanent part-time	More than 15 years	16	19	3	4.307692308	6	1.692307692	2132
no	YES	Suburban (suburbs)	Female	30-44 years	White	Neutral	Bachelor’s Degree	Director	Permanent full-time	More than 15 years	14	14	0	5.692307692	6.076923077	0.384615385	2133
no	YES	Suburban (suburbs)	Female	30-44 years	White	Religious	Bachelor’s Degree	Assistant Director	Permanent full-time	More than 15 years	14	18	4	5.692307692	6.923076923	1.230769231	2134
YES	no	Suburban (suburbs)	Male	18-29 years	Hispanic	Somewhat religious	High School Diploma or G.E.D.	Support staff (e.g., cook, janitorial,secretarial, etc.)	Permanent part-time	1-2 years	14	15	1	5.230769231	6.307692308	1.076923077	2135
YES	YES	Urban (city)	Female	More than 44 years	Black of African American	Religious	Bachelor’s Degree	Teacher/caregiving staff (infant-age 5)	Permanent full-time	6-10 years	12	18	6	6.461538462	6.769230769	0.307692308	2136
no	no	Suburban (suburbs)	Female	18-29 years	White	Somewhat religious	Bachelor’s Degree	Teacher/caregiving staff (infant-age 5)	Permanent full-time	1-2 years	13	18	5	6.076923077	6.923076923	0.846153846	2137
YES	YES	Suburban (suburbs)	Female	30-44 years	Black of African American	Extremely Unreligious	High School Diploma or G.E.D.	Teacher/caregiving staff (infant-age 5)	Permanent full-time	More than 15 years	13	16	3	5.384615385	5.538461539	0.153846154	2138
no	YES	Urban (city)	Female	18-29 years	White	Unreligious	Bachelor’s Degree	Teacher/caregiving staff (infant-age 5)	Permanent full-time	1-2 years	12	20	8	6.307692308	7	0.692307692	2139
YES	YES	Suburban (suburbs)	Female	30-44 years	White	Somewhat religious	CDA (Child Development Associate credential)	Assistant Director	Permanent full-time	11-15 years	14	15	1	5.538461539	6.923076923	1.384615385	2140
no	YES	Urban (city)	Female	30-44 years	White	Religious	Bachelor’s Degree	Director	Permanent full-time	6-10 years	17	18	1	6.538461539	7	0.461538462	2141
YES	YES	Suburban (suburbs)	Female	18-29 years	Black of African American	Religious	CDA (Child Development Associate credential)	Teacher/caregiving staff (infant-age 5)	Permanent full-time	3-5 years	13	13	0	5.692307692	7	1.307692308	2142
no	no	Suburban (suburbs)	Female	18-29 years	White	Somewhat religious	High School Diploma or G.E.D.	Teacher/caregiving staff (infant-age 5)	Permanent full-time	3-5 years	15	18	3	6.538461539	6.923076923	0.384615385	2143
YES	YES	Rural	Female	More than 44 years	White	Somewhat religious	Associate’s Degree	Teacher/caregiving staff (infant-age 5)	Permanent full-time	More than 15 years				5.923076923	6	0.076923077	2144
no	YES	Urban (city)	Female	18-29 years	White	Somewhat religious	Bachelor’s Degree	Teacher/caregiving staff (infant-age 5)	Permanent full-time	3-5 years	15	14	-1	6.538461539	7	0.461538462	2145
YES	YES	Suburban (suburbs)	Female	More than 44 years	White	Religious	Bachelor’s Degree	Other	Other	3-5 years	18	19	1	5.076923077	6	0.923076923	2146
YES	YES	Suburban (suburbs)	Female	30-44 years	White	Religious	CDA (Child Development Associate credential)	Teacher/caregiving staff (infant-age 5)	Permanent part-time	11-15 years	17	16	-1	5.923076923	5.692307692	-0.230769231	2147
YES	no	Suburban (suburbs)	Female	More than 44 years	Black of African American	Religious	Bachelor’s Degree	Teacher/caregiving staff (infant-age 5)	Permanent full-time	1-2 years	11	17	6	5.923076923	6.692307692	0.769230769	2148
YES	YES	Suburban (suburbs)	Female	More than 44 years	Other	Somewhat religious	Associate’s Degree	Teacher/caregiving staff (infant-age 5)	Permanent full-time	More than 15 years	17	20	3	5.923076923	6.538461539	0.615384615	2149
YES	no	Urban (city)	Female	18-29 years	Black of African American	Religious	High School Diploma or G.E.D.	Other	Permanent part-time	1-2 years	12	16	4	6.615384615	6.076923077	-0.538461538	2150
YES	YES	Rural	Female	More than 44 years	Black of African American	Religious	Associate’s Degree	Teacher/caregiving staff (infant-age 5)	Permanent full-time	More than 15 years	11	12	1	5.538461539	5.692307692	0.153846154	2151
YES	YES	Suburban (suburbs)	Female	More than 44 years	White	Somewhat religious	CDA (Child Development Associate credential)	Teacher/caregiving staff (infant-age 5)	Permanent part-time	More than 15 years	19	15	-4	5.307692308	7	1.692307692	2152
no	YES	Urban (city)	Female	18-29 years	Black of African American	Somewhat religious	CDA (Child Development Associate credential)	Teacher/caregiving staff (infant-age 5)	Permanent full-time	6-10 years	10	11	1	4.307692308	5.461538462	1.153846154	2153
YES	YES	Urban (city)	Female	More than 44 years	Hispanic	Religious	CDA (Child Development Associate credential)	Teacher/caregiving staff (infant-age 5)	Permanent full-time	11-15 years	13	16	3	5.538461539	5.615384615	0.076923077	2154
no	YES	Urban (city)	Female	30-44 years	White	Religious	Bachelor’s Degree	Teacher/caregiving staff (infant-age 5)	Permanent full-time	1-2 years	12	15	3	6	7	1	2155
YES	YES	Urban (city)	Female	30-44 years	White	Religious	Bachelor’s Degree	Director	Permanent full-time	3-5 years	17	21	4	5.615384615	5.846153846	0.230769231	2156
YES	YES	Suburban (suburbs)	Female	30-44 years	White	Extremely religious	CDA (Child Development Associate credential)	Teacher/caregiving staff (infant-age 5)	Permanent part-time	More than 15 years	14	15	1	5.615384615	6.230769231	0.615384615	2157
YES	no	Urban (city)	Female	More than 44 years	Black of African American	Religious	High School Diploma or G.E.D.	Other	Permanent full-time	3-5 years				6.538461539	5.769230769	-0.769230769	2158
no	YES	Suburban (suburbs)	Female	30-44 years	Black of African American	Neutral	CDA (Child Development Associate credential)	Teacher/caregiving staff (infant-age 5)	Permanent full-time	11-15 years	12	13	1	5.846153846	6.538461539	0.692307692	2159
YES	YES	Suburban (suburbs)	Female	30-44 years	White	Extremely Unreligious	Bachelor’s Degree	Teacher/caregiving staff (infant-age 5)	Permanent part-time	11-15 years	15	15	0	6.923076923	7	0.076923077	2160
YES	YES	Suburban (suburbs)	Female	30-44 years	Black of African American	Somewhat religious	CDA (Child Development Associate credential)	Teacher/caregiving staff (infant-age 5)	Permanent full-time	11-15 years	14	17	3	5.538461539	6	0.461538462	2161
no	YES	Suburban (suburbs)	Female	18-29 years	White	Somewhat religious	Associate’s Degree	Kindergarten teacher	Permanent full-time	6-10 years	15	12	-3	5.538461539	4.769230769	-0.769230769	2162
no	YES	Urban (city)	Male	30-44 years	Black of African American	Religious	CDA (Child Development Associate credential)	Teacher/caregiving staff (infant-age 5)	Permanent full-time	More than 15 years	10	17	7	5.846153846	6	0.153846154	2163
no	no	Suburban (suburbs)	Female	18-29 years	White	Religious	Associate’s Degree	Teacher/caregiving staff (infant-age 5)	Permanent part-time	Less than 1 year	13	20	7	6.846153846	7	0.153846154	2164
YES	YES	Suburban (suburbs)	Female	More than 44 years	Black of African American	Neutral	Masters Degree or Doctoral Degree	Early elementary teacher (grades 1-4)	Permanent part-time	More than 15 years	14	17	3	6.230769231	6	-0.230769231	2165
YES	YES	Urban (city)	Female	18-29 years	Black of African American	Religious	High School Diploma or G.E.D.	Teacher/caregiving staff (infant-age 5)	Volunteer	6-10 years	11	18	7	4.615384615	7	2.384615385	2166
no	YES	Suburban (suburbs)	Male	30-44 years	White	Neutral	Bachelor’s Degree	Assistant Director	Permanent full-time	3-5 years	15	15	0	5.692307692	5.923076923	0.230769231	2167
YES	no	Urban (city)	Female	More than 44 years	Hispanic	Somewhat religious	High School Diploma or G.E.D.	Other	Volunteer	Less than 1 year	14	16	2	4.307692308	6.923076923	2.615384615	2168
YES	YES	Suburban (suburbs)	Female	More than 44 years	White	Religious	CDA (Child Development Associate credential)	Teacher/caregiving staff (infant-age 5)	Permanent full-time	11-15 years	14	19	5	6	6	0	2169
YES	YES	Suburban (suburbs)	Female	18-29 years	Black of African American	Religious	High School Diploma or G.E.D.	Teacher/caregiving staff (infant-age 5)	Permanent full-time	3-5 years	13	14	1	5.923076923	6.769230769	0.846153846	2170
YES	YES	Urban (city)	Female	18-29 years	Hispanic	Religious	High School Diploma or G.E.D.	Support staff (e.g., cook, janitorial,secretarial, etc.)	Permanent full-time	3-5 years	16	17	1	6.307692308	7	0.692307692	2171
no	YES	Urban (city)	Female	18-29 years	Other	Unreligious	Bachelor’s Degree	Director	Permanent full-time	1-2 years	20	19	-1	6.307692308	5.692307692	-0.615384615	2172
YES	YES	Suburban (suburbs)	Female	More than 44 years	White	Somewhat religious	Bachelor’s Degree	Director	Permanent full-time	More than 15 years	13	16	3	6.384615385	7	0.615384615	2173
YES	YES	Urban (city)	Female	18-29 years	White	Somewhat religious	Associate’s Degree	Teacher/caregiving staff (infant-age 5)	Permanent full-time	11-15 years	13	17	4	6.153846154	6.076923077	-0.076923077	2174
YES	YES	Urban (city)	Female	More than 44 years	White	Religious	CDA (Child Development Associate credential)	Teacher/caregiving staff (infant-age 5)	Permanent full-time	More than 15 years	12	15	3	6.846153846	6.692307692	-0.153846154	2175
no	YES	Urban (city)	Female	30-44 years	Black of African American	Religious	Associate’s Degree	Teacher/caregiving staff (infant-age 5)	Permanent full-time	11-15 years	8	11	3	4.461538462	6.153846154	1.692307692	2176
YES	YES	Urban (city)	Female	30-44 years	Black of African American	Religious	CDA (Child Development Associate credential)	Teacher/caregiving staff (infant-age 5)	Permanent full-time	6-10 years	17	17	0	5.538461539	6.538461539	1	2177
YES	YES	Urban (city)	Female	More than 44 years	Hispanic	Religious	CDA (Child Development Associate credential)	Teacher/caregiving staff (infant-age 5)	Permanent full-time	More than 15 years	15	18	3	5	6.153846154	1.153846154	2178
YES	YES	Urban (city)	Female	More than 44 years	White	Somewhat religious	CDA (Child Development Associate credential)	Teacher/caregiving staff (infant-age 5)	Permanent full-time	More than 15 years	12	21	9	5.769230769	6	0.230769231	2179
YES	YES	Urban (city)	Female	More than 44 years	White	Religious	CDA (Child Development Associate credential)	Teacher/caregiving staff (infant-age 5)	Permanent full-time	11-15 years	10	14	4	5.692307692	6.076923077	0.384615385	2180
YES	YES	Urban (city)	Female	More than 44 years	White	Religious	Bachelor’s Degree	Teacher/caregiving staff (infant-age 5)	Permanent full-time	1-2 years	15	19	4	6.153846154	6.923076923	0.769230769	2181
no	YES	Suburban (suburbs)	Female	30-44 years	White	Religious	Bachelor’s Degree	Teacher/caregiving staff (infant-age 5)	Permanent part-time	6-10 years	14	18	4	4.230769231	5.769230769	1.538461539	2182
YES	YES	Rural	Female	30-44 years	White	Neutral	Associate’s Degree	Teacher/caregiving staff (infant-age 5)	Permanent full-time	11-15 years	16	18	2	6.230769231	6.692307692	0.461538462	2183
no	no	Suburban (suburbs)	Female	18-29 years	White	Somewhat religious	High School Diploma or G.E.D.	Other	Other	Less than 1 year	11	18	7	6.384615385	7	0.615384615	2184
no	YES	Urban (city)	Female	18-29 years	Black of African American	Somewhat religious	Associate’s Degree	Teacher/caregiving staff (infant-age 5)	Permanent full-time	3-5 years	17	16	-1	5.846153846	6.846153846	1	2185
no	no	Rural	Female	18-29 years	White	Somewhat religious	High School Diploma or G.E.D.	Teacher/caregiving staff (infant-age 5)	Permanent part-time	6-10 years	9	15	6	7	7	0	2186
no	YES	Suburban (suburbs)	Female	18-29 years	White	Neutral	High School Diploma or G.E.D.	Teacher/caregiving staff (infant-age 5)	Permanent part-time	6-10 years	11	15	4	5.307692308	5.923076923	0.615384615	2187
YES	YES	Urban (city)	Female	30-44 years	White	Unreligious	Bachelor’s Degree	Director	Permanent full-time	6-10 years	19	21	2	6.461538462	7	0.538461539	2188
YES	YES	Urban (city)	Female	More than 44 years	White	Somewhat religious	High School Diploma or G.E.D.	Teacher/caregiving staff (infant-age 5)	Permanent part-time	3-5 years	20	20	0	6.615384615	7	0.384615385	2189
YES	YES	Suburban (suburbs)	Female	More than 44 years	Black of African American	Religious	Bachelor’s Degree	Director	Permanent full-time	6-10 years	16	16	0	6.692307692	6.538461539	-0.153846154	2190
YES	YES	Suburban (suburbs)	Female	18-29 years	White	Somewhat religious	High School Diploma or G.E.D.	Teacher/caregiving staff (infant-age 5)	Permanent full-time	Less than 1 year	16	18	2	7	7	0	2191
no	YES	Suburban (suburbs)	Female	30-44 years	White	Religious	Bachelor’s Degree	Early elementary teacher (grades 1-4)	Permanent full-time	11-15 years	12	17	5	6.846153846	7	0.153846154	2192
YES	YES	Suburban (suburbs)	Female	More than 44 years	White	Somewhat religious	Associate’s Degree	Director	Permanent full-time	More than 15 years	16	16	0	6.769230769	6.538461539	-0.230769231	2193
no	YES	Suburban (suburbs)	Male	More than 44 years	White	Neutral	Masters Degree or Doctoral Degree	Director	Permanent full-time	More than 15 years	19	19	0	5.692307692	6.923076923	1.230769231	2194
YES	YES	Suburban (suburbs)	Female	More than 44 years	White	Neutral	Bachelor’s Degree	Teacher/caregiving staff (infant-age 5)	Permanent part-time	1-2 years	12	22	10	6.076923077	7	0.923076923	2195
YES	YES	Rural	Female	More than 44 years	White	Somewhat religious	High School Diploma or G.E.D.	Teacher/caregiving staff (infant-age 5)	Permanent full-time	3-5 years	7	18	11	4.153846154	5.923076923	1.769230769	2196
no	YES	Suburban (suburbs)	Female	18-29 years	White	Religious	Bachelor’s Degree	Teacher/caregiving staff (infant-age 5)	Permanent full-time	3-5 years	17	19	2	6.846153846	6.923076923	0.076923077	2197
YES	YES	Urban (city)	Female	More than 44 years	Hispanic	Neutral	CDA (Child Development Associate credential)	Teacher/caregiving staff (infant-age 5)	Permanent part-time	More than 15 years	14	21	7	5.230769231	5.846153846	0.615384615	2198
YES	YES	Suburban (suburbs)	Female	More than 44 years	White	Neutral	High School Diploma or G.E.D.	Teacher/caregiving staff (infant-age 5)	Permanent full-time	More than 15 years	9	15	6	7	6.846153846	-0.153846154	2199
no	YES	Suburban (suburbs)	Female	More than 44 years	White	Religious	Masters Degree or Doctoral Degree	Other	Permanent full-time	More than 15 years	14	15	1	7	7	0	2200
no	YES	Suburban (suburbs)	Female	18-29 years	Black of African American	Neutral	High School Diploma or G.E.D.	Teacher/caregiving staff (infant-age 5)	Permanent part-time	1-2 years	14	16	2	5.615384615	7	1.384615385	2201
YES	YES	Urban (city)	Female	More than 44 years	White	Neutral	CDA (Child Development Associate credential)	Teacher/caregiving staff (infant-age 5)	Permanent full-time	6-10 years	14	16	2	4.538461539	6.692307692	2.153846154	2202
YES	YES	Urban (city)	Female	30-44 years	White	Somewhat religious	High School Diploma or G.E.D.	Teacher/caregiving staff (infant-age 5)	Permanent full-time	11-15 years	14	15	1	5.230769231	5.769230769	0.538461539	2203
YES	YES	Rural	Female	More than 44 years	White	Neutral	CDA (Child Development Associate credential)	Teacher/caregiving staff (infant-age 5)	Permanent full-time	11-15 years				5.461538462	6.846153846	1.384615385	2204
no	YES	Urban (city)	Female	18-29 years	White	Somewhat unreligious	CDA (Child Development Associate credential)	Teacher/caregiving staff (infant-age 5)	Permanent full-time	3-5 years	17	20	3	5.384615385	6.923076923	1.538461539	2205
YES	YES	Suburban (suburbs)	Female	More than 44 years	White	Religious	Masters Degree or Doctoral Degree	Teacher/caregiving staff (infant-age 5)	Permanent full-time	11-15 years	13	12	-1	6.615384615	7	0.384615385	2206
no	no	Suburban (suburbs)	Female	18-29 years	White	Somewhat religious	CDA (Child Development Associate credential)	Teacher/caregiving staff (infant-age 5)	Permanent full-time	1-2 years	6	8	2	5.076923077	4.615384615	-0.461538462	2207
no	YES	Suburban (suburbs)	Female	18-29 years	White	Somewhat unreligious	Bachelor’s Degree	Teacher/caregiving staff (infant-age 5)	Permanent full-time	1-2 years				5.384615385	5.692307692	0.307692308	2208
no	YES	Suburban (suburbs)	Female	18-29 years	White	Neutral	Bachelor’s Degree	Teacher/caregiving staff (infant-age 5)	Permanent full-time	1-2 years	14	18	4	5.846153846	6.923076923	1.076923077	2209
YES	YES	Suburban (suburbs)	Female	More than 44 years	White	Religious	Bachelor’s Degree	Teacher/caregiving staff (infant-age 5)	Permanent full-time	3-5 years	13	19	6	5.615384615	6	0.384615385	2210
YES	YES	Suburban (suburbs)	Female	More than 44 years	Hispanic	Somewhat religious	Bachelor’s Degree	Teacher/caregiving staff (infant-age 5)	Permanent full-time	More than 15 years	11	18	7	6.615384615	6.153846154	-0.461538462	2211
no	YES	Suburban (suburbs)	Female	30-44 years	White	Somewhat unreligious	Bachelor’s Degree	Teacher/caregiving staff (infant-age 5)	Permanent full-time	3-5 years	6	14	8	5.923076923	6.615384615	0.692307692	2212
no	YES	Suburban (suburbs)	Female	18-29 years	White	Somewhat unreligious	Bachelor’s Degree	Teacher/caregiving staff (infant-age 5)	Permanent full-time	3-5 years	15	16	1	6	5.692307692	-0.307692308	2213
no	YES	Suburban (suburbs)	Female	18-29 years	White	Extremely religious	High School Diploma or G.E.D.	Teacher/caregiving staff (infant-age 5)	Permanent full-time	11-15 years	10	9	-1	7	6.923076923	-0.076923077	2214
no	YES	Suburban (suburbs)	Female	18-29 years	White	Somewhat religious	Associate’s Degree	Teacher/caregiving staff (infant-age 5)	Permanent full-time	Less than 1 year	14	12	-2	5.846153846	5.307692308	-0.538461538	2215
no	YES	Urban (city)	Female	18-29 years	White	Neutral	Bachelor’s Degree	Teacher/caregiving staff (infant-age 5)	Permanent part-time	3-5 years	13	14	1	6.923076923	6.923076923	0	2216
YES	YES	Rural	Female	30-44 years	White	Somewhat religious	CDA (Child Development Associate credential)	Teacher/caregiving staff (infant-age 5)	Permanent full-time	11-15 years	9	13	4	4.769230769	5.615384615	0.846153846	2217
no	YES	Suburban (suburbs)	Female	18-29 years	American Indian or Alaska Native	Neutral	Associate’s Degree	Teacher/caregiving staff (infant-age 5)	Permanent full-time	1-2 years	13	14	1	6.692307692	6.769230769	0.076923077	2218
no	YES	Suburban (suburbs)	Female	30-44 years	White	Somewhat religious	Bachelor’s Degree	Teacher/caregiving staff (infant-age 5)	Permanent full-time	6-10 years	16	23	7	6.615384615	7	0.384615385	2219
no	YES	Suburban (suburbs)	Female	18-29 years	White	Religious	Bachelor’s Degree	Teacher/caregiving staff (infant-age 5)	Permanent full-time	3-5 years	13	14	1	6.307692308	7	0.692307692	2220
YES	YES	Suburban (suburbs)	Female	30-44 years	White	Somewhat religious	CDA (Child Development Associate credential)	Teacher/caregiving staff (infant-age 5)	Permanent full-time	More than 15 years	13	19	6	6	6.615384615	0.615384615	2221
no	YES	Suburban (suburbs)	Female	30-44 years	White	Somewhat unreligious	Bachelor’s Degree	Teacher/caregiving staff (infant-age 5)	Permanent full-time	6-10 years	17	16	-1	5.538461539	5.846153846	0.307692308	2222
YES	YES	Suburban (suburbs)	Female	More than 44 years	White	Somewhat religious	Associate’s Degree	Teacher/caregiving staff (infant-age 5)	Permanent full-time	More than 15 years	14	14	0	7	7	0	2223
YES	YES	Suburban (suburbs)	Female	More than 44 years	White	Somewhat religious	Associate’s Degree	Support staff (e.g., cook, janitorial,secretarial, etc.)	Permanent full-time	More than 15 years	14	16	2	5.153846154	5.923076923	0.769230769	2224
no	YES	Rural	Female	18-29 years	White	Neutral	Associate’s Degree	Teacher/caregiving staff (infant-age 5)	Permanent full-time	11-15 years	15	17	2	6.307692308	6.846153846	0.538461539	2225
no	YES	Suburban (suburbs)	Female	18-29 years	White	Somewhat religious	Bachelor’s Degree	Teacher/caregiving staff (infant-age 5)	Permanent full-time	1-2 years	15	15	0	7	6.538461539	-0.461538462	2226
no	YES	Suburban (suburbs)	Female	18-29 years	White	Extremely Unreligious	Bachelor’s Degree	Teacher/caregiving staff (infant-age 5)	Permanent full-time	6-10 years	13	20	7	5.307692308	5.769230769	0.461538462	2227
no	YES	Urban (city)	Female	18-29 years	White	Neutral	CDA (Child Development Associate credential)	Teacher/caregiving staff (infant-age 5)	Permanent full-time	3-5 years	17	19	2	4.846153846	6	1.153846154	2228
YES	YES	Urban (city)	Female	More than 44 years	White	Extremely Unreligious	Masters Degree or Doctoral Degree	Teacher/caregiving staff (infant-age 5)	Permanent part-time	3-5 years	13	17	4	5.153846154	5.923076923	0.769230769	2229
YES	no	Urban (city)	Female	30-44 years	Black of African American	Religious	Associate’s Degree	Teacher/caregiving staff (infant-age 5)	Permanent full-time	11-15 years	10	15	5	6.076923077	6.384615385	0.307692308	2230
YES	YES	Urban (city)	Female	30-44 years	Black of African American	Neutral	Associate’s Degree	Teacher/caregiving staff (infant-age 5)	Permanent full-time	6-10 years	10	19	9	5.307692308	6	0.692307692	2231
no	YES	Rural	Female	18-29 years	White	Neutral	High School Diploma or G.E.D.	Teacher/caregiving staff (infant-age 5)	Permanent full-time	1-2 years	11	16	5	5.769230769	6.923076923	1.153846154	2232
YES	YES	Suburban (suburbs)	Female	More than 44 years	White	Extremely religious	Bachelor’s Degree	Teacher/caregiving staff (infant-age 5)	Permanent part-time	6-10 years	15	21	6	6	7	1	2233
YES	YES	Suburban (suburbs)	Female	18-29 years	White	Neutral	Bachelor’s Degree	Teacher/caregiving staff (infant-age 5)	Permanent part-time	Less than 1 year	17	19	2	6.461538462	6.769230769	0.307692308	2234
no	YES	Rural	Female	18-29 years	White	Neutral	Associate’s Degree	Teacher/caregiving staff (infant-age 5)	Permanent full-time	6-10 years	18	19	1	6.461538462	6.846153846	0.384615385	2235
no	YES	Urban (city)	Female	30-44 years	Black of African American	Religious	High School Diploma or G.E.D.	Other	Permanent full-time	6-10 years	10	14	4	5.538461539	5.153846154	-0.384615385	2236
no	YES	Rural	Female	30-44 years	White	Somewhat religious	Bachelor’s Degree	Other	Substitute teacher	More than 15 years	16	18	2	6.076923077	6.384615385	0.307692308	2237
no	no	Urban (city)	Female	18-29 years	Black of African American	Neutral	High School Diploma or G.E.D.	Other	Permanent full-time	3-5 years	11	15	4	4.307692308	5	0.692307692	2238
no	YES	Urban (city)	Female	18-29 years	Hispanic	Neutral	Associate’s Degree	Teacher/caregiving staff (infant-age 5)	Permanent part-time	1-2 years	16	18	2	5.769230769	6.230769231	0.461538462	2239
no	YES	Rural	Female	18-29 years	White	Neutral	Bachelor’s Degree	Teacher/caregiving staff (infant-age 5)	Permanent full-time	3-5 years	13	16	3	5.692307692	6.461538462	0.769230769	2240
no	YES	Suburban (suburbs)	Female	18-29 years	White	Neutral	Bachelor’s Degree	Teacher/caregiving staff (infant-age 5)	Permanent full-time	3-5 years	14	17	3	5.769230769	6.615384615	0.846153846	2241
YES	no	Urban (city)	Female	18-29 years	Asian	Neutral	Bachelor’s Degree	Teacher/caregiving staff (infant-age 5)	Permanent full-time	Less than 1 year	14	16	2	5.538461539	5.692307692	0.153846154	2242
no	YES	Urban (city)	Female	18-29 years	Black of African American	Neutral	Bachelor’s Degree	Teacher/caregiving staff (infant-age 5)	Permanent full-time	Less than 1 year	11	10	-1	4.769230769	4.384615385	-0.384615385	2243
YES	YES	Suburban (suburbs)	Female	30-44 years	White	Neutral	High School Diploma or G.E.D.	Teacher/caregiving staff (infant-age 5)	Permanent full-time	11-15 years	13	15	2	5.153846154	5.692307692	0.538461539	2244
YES	YES	Suburban (suburbs)	Female	30-44 years	White	Neutral	Bachelor’s Degree	Teacher/caregiving staff (infant-age 5)	Permanent full-time	Less than 1 year	16	20	4	5.538461539	5.846153846	0.307692308	2245
no	YES	Rural	Male	18-29 years	Black of African American	Somewhat religious	High School Diploma or G.E.D.	Teacher/caregiving staff (infant-age 5)	Permanent part-time	1-2 years	8	11	3	6.384615385	4.384615385	-2	2246
no	YES	Rural	Female	18-29 years	White	Religious	CDA (Child Development Associate credential)	Teacher/caregiving staff (infant-age 5)	Permanent full-time	3-5 years	11	17	6	5.153846154	5.692307692	0.538461539	2247
no	YES	Rural	Female	More than 44 years	White	Extremely religious	Bachelor’s Degree	Other	Contract for special services/care	Less than 1 year	11	15	4	5.461538462	5.538461539	0.076923077	2248
YES	YES	Suburban (suburbs)	Female	More than 44 years	White	Somewhat religious	Bachelor’s Degree	Director	Permanent full-time	More than 15 years	11	17	6	5.461538462	7	1.538461539	2249
YES	no	Suburban (suburbs)	Female	30-44 years	White	Somewhat unreligious	High School Diploma or G.E.D.	Teacher/caregiving staff (infant-age 5)	Permanent full-time	3-5 years	17	20	3	6.384615385	6.615384615	0.230769231	2250
YES	YES	Urban (city)	Female	More than 44 years	Black of African American	Religious	Associate’s Degree	Teacher/caregiving staff (infant-age 5)	Permanent full-time	More than 15 years	14	14	0	6.076923077	3.769230769	-2.307692308	2251
YES	YES	Urban (city)	Female	More than 44 years	Black of African American	Religious	Associate’s Degree	Support staff (e.g., cook, janitorial,secretarial, etc.)	Permanent full-time	11-15 years	9	16	7	5	6.846153846	1.846153846	2252
no	YES	Urban (city)	Female	More than 44 years	White	Religious	CDA (Child Development Associate credential)	Assistant Director	Permanent full-time	More than 15 years	13	20	7	4.769230769	6.307692308	1.538461539	2253
YES	no	Suburban (suburbs)	Female	More than 44 years	White	Religious	High School Diploma or G.E.D.	Teacher/caregiving staff (infant-age 5)	Permanent full-time	More than 15 years	5	10	5	4.461538462	4.692307692	0.230769231	2254
YES	no	Suburban (suburbs)	Female	30-44 years	White	Religious	Associate’s Degree	Teacher/caregiving staff (infant-age 5)	Permanent full-time	11-15 years	14	15	1	4.923076923	6.076923077	1.153846154	2255
YES	YES	Suburban (suburbs)	Female	More than 44 years	White	Religious	High School Diploma or G.E.D.	Teacher/caregiving staff (infant-age 5)	Permanent part-time	11-15 years	13	21	8	5.769230769	7	1.230769231	2256
YES	YES	Urban (city)	Female	30-44 years	Hispanic	Religious	CDA (Child Development Associate credential)	Teacher/caregiving staff (infant-age 5)	Permanent full-time	11-15 years	16	16	0	6.230769231	7	0.769230769	2257
YES	no	Suburban (suburbs)	Female	More than 44 years	White	Religious	Bachelor’s Degree	Teacher/caregiving staff (infant-age 5)	Permanent full-time	More than 15 years	14	16	2	6.692307692	7	0.307692308	2258
no	no	Suburban (suburbs)	Female	18-29 years	White	Neutral	Associate’s Degree	Teacher/caregiving staff (infant-age 5)	Permanent full-time	1-2 years	13	18	5	5	6.615384615	1.615384615	2259
no	YES	Suburban (suburbs)	Female	18-29 years	White	Unreligious	Bachelor’s Degree	Teacher/caregiving staff (infant-age 5)	Permanent full-time	3-5 years	14	22	8	6.307692308	6.230769231	-0.076923077	2260
YES	YES	Suburban (suburbs)	Female	More than 44 years	White	Religious	High School Diploma or G.E.D.	Teacher/caregiving staff (infant-age 5)	Permanent full-time	More than 15 years	14	17	3	5.538461539	7	1.461538462	2261
YES	YES	Rural	Female	More than 44 years	White	Somewhat religious	Bachelor’s Degree	Early intervention specialist	Permanent full-time	11-15 years	17	18	1	5.615384615	5.769230769	0.153846154	2262
YES	no	Suburban (suburbs)	Female	18-29 years	White	Religious	Bachelor’s Degree	Teacher/caregiving staff (infant-age 5)	Permanent full-time	3-5 years	18	20	2	5.384615385	5.076923077	-0.307692308	2263
YES	no	Suburban (suburbs)	Female	More than 44 years	White	Neutral	High School Diploma or G.E.D.	Teacher/caregiving staff (infant-age 5)	Permanent part-time	6-10 years	12	11	-1	5.153846154	5.461538462	0.307692308	2264
no	YES	Suburban (suburbs)	Female	18-29 years	White	Somewhat religious	High School Diploma or G.E.D.	Teacher/caregiving staff (infant-age 5)	Permanent full-time	3-5 years	16	19	3	5.692307692	5.769230769	0.076923077	2265
YES	YES	Suburban (suburbs)	Female	More than 44 years	White	Somewhat religious	High School Diploma or G.E.D.	Teacher/caregiving staff (infant-age 5)	Substitute teacher	3-5 years	9	18	9	5.692307692	6	0.307692308	2266
YES	YES	Suburban (suburbs)	Female	30-44 years	White	Somewhat religious	Bachelor’s Degree	Director	Permanent full-time	11-15 years	16	16	0	5.846153846	6	0.153846154	2267
YES	YES	Rural	Female	More than 44 years	White	Religious	CDA (Child Development Associate credential)	Teacher/caregiving staff (infant-age 5)	Permanent full-time	More than 15 years	13	15	2	5.384615385	5.615384615	0.230769231	2268
YES	YES	Suburban (suburbs)	Female	More than 44 years	White	Extremely religious	Associate’s Degree	Teacher/caregiving staff (infant-age 5)	Permanent full-time	3-5 years	15	16	1	5	5.384615385	0.384615385	2269
YES	no	Suburban (suburbs)	Female	More than 44 years	White	Somewhat religious	High School Diploma or G.E.D.	Teacher/caregiving staff (infant-age 5)	Permanent part-time	6-10 years	11	8	-3	3.846153846	3.846153846	0	2270
YES	YES	Suburban (suburbs)	Female	More than 44 years	White	Religious	Bachelor’s Degree	Teacher/caregiving staff (infant-age 5)	Permanent full-time	11-15 years	11	18	7	6.538461539	7	0.461538462	2271
YES	YES	Suburban (suburbs)	Female	30-44 years	White	Religious	Bachelor’s Degree	Director	Permanent full-time	11-15 years	15	20	5	6.692307692	7	0.307692308	2272
YES	YES	Suburban (suburbs)	Female	30-44 years	White	Extremely Unreligious	Masters Degree or Doctoral Degree	Teacher/caregiving staff (infant-age 5)	Permanent full-time	More than 15 years	14	16	2	5.384615385	6.384615385	1	2273
no	no	Suburban (suburbs)	Female	18-29 years	White	Religious	Bachelor’s Degree	Teacher/caregiving staff (infant-age 5)	Permanent full-time	1-2 years	13	19	6	4.923076923	5.153846154	0.230769231	2274
no	YES	Suburban (suburbs)	Female	30-44 years	White	Unreligious	Masters Degree or Doctoral Degree	Kindergarten teacher	Permanent full-time	More than 15 years	11	22	11	5	6.769230769	1.769230769	2275
no	YES	Suburban (suburbs)	Female	18-29 years	White	Neutral	Associate’s Degree	Teacher/caregiving staff (infant-age 5)	Permanent full-time	6-10 years	9	22	13	5.692307692	7	1.307692308	2276
YES	YES	Suburban (suburbs)	Female	More than 44 years	White	Somewhat unreligious	Bachelor’s Degree	Teacher/caregiving staff (infant-age 5)	Permanent full-time	6-10 years	17	18	1	5.076923077	5.692307692	0.615384615	2277
YES	YES	Suburban (suburbs)	Female	30-44 years	White	Religious	CDA (Child Development Associate credential)	Teacher/caregiving staff (infant-age 5)	Permanent full-time	More than 15 years	19	18	-1	5.615384615	6.230769231	0.615384615	2278
no	no	Urban (city)	Female	18-29 years	Black of African American	Religious	CDA (Child Development Associate credential)	Teacher/caregiving staff (infant-age 5)	Permanent full-time	1-2 years	16	15	-1	5.769230769	6.461538462	0.692307692	2279
YES	YES	Suburban (suburbs)	Female	30-44 years	American Indian or Alaska Native	Unreligious	High School Diploma or G.E.D.	Teacher/caregiving staff (infant-age 5)	Permanent full-time	11-15 years	15	18	3	5	4.538461539	-0.461538462	2280
no	YES	Urban (city)	Female	18-29 years	White	Somewhat religious	Bachelor’s Degree	Teacher/caregiving staff (infant-age 5)	Permanent full-time	Less than 1 year	16	19	3	6.692307692	6.923076923	0.230769231	2281
no	YES	Urban (city)	Female	18-29 years	White	Religious	Bachelor’s Degree	Teacher/caregiving staff (infant-age 5)	Permanent full-time	Less than 1 year	8	15	7	4.769230769	6.692307692	1.923076923	2282
YES	YES	Rural	Female	30-44 years	White	Somewhat religious	Associate’s Degree	Teacher/caregiving staff (infant-age 5)	Permanent full-time	6-10 years	15	15	0	6.692307692	6.923076923	0.230769231	2283
no	YES	Urban (city)	Female	18-29 years	White	Neutral	Bachelor’s Degree	Teacher/caregiving staff (infant-age 5)	Permanent full-time	3-5 years	14	16	2	6.769230769	7	0.230769231	2284
no	YES	Urban (city)	Female	30-44 years	White	Extremely religious	Associate’s Degree	Teacher/caregiving staff (infant-age 5)	Permanent full-time	3-5 years	15	17	2	6.461538462	7	0.538461539	2285
no	no	Urban (city)	Female	18-29 years	White	Somewhat religious	Associate’s Degree	Teacher/caregiving staff (infant-age 5)	Permanent full-time	Less than 1 year	12	14	2	5.615384615	5.846153846	0.230769231	2286
YES	no	Urban (city)	Female	More than 44 years	White	Neutral	CDA (Child Development Associate credential)	Teacher/caregiving staff (infant-age 5)	Permanent full-time	More than 15 years	20	21	1	6.538461539	7	0.461538462	2287
no	YES	Urban (city)	Female	18-29 years	White	Neutral	Bachelor’s Degree	Teacher/caregiving staff (infant-age 5)	Permanent full-time	Less than 1 year	9	14	5	6	5.769230769	-0.230769231	2288
YES	no	Rural	Female	30-44 years	White	Somewhat religious	Bachelor’s Degree	Teacher/caregiving staff (infant-age 5)	Permanent full-time	3-5 years	15	19	4	5.384615385	6.384615385	1	2289
no	YES	Urban (city)	Female	18-29 years	White	Religious	High School Diploma or G.E.D.	Teacher/caregiving staff (infant-age 5)	Permanent full-time	3-5 years	11	19	8	6.153846154	7	0.846153846	2290
YES	YES	Rural	Female	30-44 years	White	Neutral	Bachelor’s Degree	Teacher/caregiving staff (infant-age 5)	Permanent full-time	11-15 years	11	18	7	5.461538462	6.384615385	0.923076923	2291
YES	YES	Urban (city)	Female	More than 44 years	White	Somewhat religious	Bachelor’s Degree	Support staff (e.g., cook, janitorial,secretarial, etc.)	Permanent full-time	6-10 years	11	17	6	5.846153846	6.769230769	0.923076923	2292
no	no	Suburban (suburbs)	Male	18-29 years	White	Unreligious	Bachelor’s Degree	Early elementary teacher (grades 1-4)	Permanent full-time	1-2 years	16	16	0	5.538461539	6.384615385	0.846153846	2293
YES	YES	Suburban (suburbs)	Female	More than 44 years	White	Religious	Associate’s Degree	Teacher/caregiving staff (infant-age 5)	Seasonal or short-term (e.g. summer, student)	More than 15 years	14	16	2	5.230769231	6.615384615	1.384615385	2294
YES	YES	Suburban (suburbs)	Female	More than 44 years	White	Religious	Bachelor’s Degree	Teacher/caregiving staff (infant-age 5)	Permanent full-time	More than 15 years	14	14	0	5.846153846	6.307692308	0.461538462	2295
YES	no	Suburban (suburbs)	Female	30-44 years	Black of African American	Neutral	CDA (Child Development Associate credential)	Teacher/caregiving staff (infant-age 5)	Permanent full-time	6-10 years	8	16	8	5.384615385	6.538461539	1.153846154	2296
no	YES	Urban (city)	Female	18-29 years	Hispanic	Somewhat religious	Bachelor’s Degree	Teacher/caregiving staff (infant-age 5)	Permanent full-time	6-10 years	12	22	10	6.153846154	6.769230769	0.615384615	2297
YES	YES	Suburban (suburbs)	Female	More than 44 years	White	Neutral	CDA (Child Development Associate credential)	Teacher/caregiving staff (infant-age 5)	Permanent full-time	More than 15 years	11	18	7	5.153846154	6.076923077	0.923076923	2298
YES	YES	Suburban (suburbs)	Female	30-44 years	Black of African American	Neutral	Bachelor’s Degree	Teacher/caregiving staff (infant-age 5)	Permanent part-time	6-10 years	13	17	4	5.230769231	7	1.769230769	2299
YES	YES	Suburban (suburbs)	Female	More than 44 years	White	Neutral	Associate’s Degree	Director	Permanent full-time	More than 15 years	16	17	1	6.846153846	7	0.153846154	2300
no	no	Urban (city)	Female	18-29 years	Hispanic	Neutral	High School Diploma or G.E.D.	Teacher/caregiving staff (infant-age 5)	Permanent full-time	3-5 years	9	16	7	5.461538462	6.769230769	1.307692308	2301
YES	YES	Suburban (suburbs)	Male	More than 44 years	White	Neutral	Bachelor’s Degree	Other	Permanent full-time	More than 15 years	15	16	1	6.076923077	6	-0.076923077	2302
YES	YES	Suburban (suburbs)	Female	More than 44 years	White	Religious	Associate’s Degree	Other	Permanent full-time	6-10 years	15	18	3	6.538461539	6.538461539	0	2303
no	YES	Suburban (suburbs)	Female	More than 44 years	White	Extremely religious	Bachelor’s Degree	Teacher/caregiving staff (infant-age 5)	Permanent full-time	11-15 years	14	23	9	5.769230769	7	1.230769231	2304
no	YES	Suburban (suburbs)	Female	30-44 years	White	Somewhat religious	Bachelor’s Degree	Kindergarten teacher	Permanent full-time	11-15 years	13	18	5	7	7	0	2305
YES	YES	Urban (city)	Female	More than 44 years	Black of African American	Somewhat religious	CDA (Child Development Associate credential)	Teacher/caregiving staff (infant-age 5)	Permanent part-time	6-10 years	13	16	3	5.384615385	6.384615385	1	2306
YES	YES	Suburban (suburbs)	Female	More than 44 years	White	Religious	CDA (Child Development Associate credential)	Assistant Director	Permanent full-time	More than 15 years	17	21	4	5.846153846	6.846153846	1	2307
no	YES	Suburban (suburbs)	Female	18-29 years	White	Religious	Bachelor’s Degree	Teacher/caregiving staff (infant-age 5)	Permanent full-time	3-5 years	14	13	-1	4.846153846	5.153846154	0.307692308	2308
YES	YES	Rural	Female	30-44 years	White	Religious	Bachelor’s Degree	Other	Permanent full-time	11-15 years	15	18	3	6.769230769	7	0.230769231	2309
no	YES	Suburban (suburbs)	Female	18-29 years	White	Neutral	Associate’s Degree	Teacher/caregiving staff (infant-age 5)	Permanent full-time	1-2 years	11	11	0	4.769230769	5.307692308	0.538461539	2310
no	YES	Suburban (suburbs)	Female	30-44 years	Hispanic	Religious	High School Diploma or G.E.D.	Teacher/caregiving staff (infant-age 5)	Permanent full-time	11-15 years	10	13	3	5.307692308	5.615384615	0.307692308	2311
YES	no	Suburban (suburbs)	Female	More than 44 years	White	Neutral	High School Diploma or G.E.D.	Teacher/caregiving staff (infant-age 5)	Permanent full-time	More than 15 years	10	17	7	6.461538462	6.538461539	0.076923077	2312
YES	YES	Suburban (suburbs)	Female	30-44 years	White	Neutral	CDA (Child Development Associate credential)	Teacher/caregiving staff (infant-age 5)	Permanent full-time	More than 15 years	14	17	3	7	6.846153846	-0.153846154	2313
YES	YES	Suburban (suburbs)	Female	30-44 years	White	Somewhat unreligious	Bachelor’s Degree	Teacher/caregiving staff (infant-age 5)	Permanent full-time	6-10 years	15	17	2	6	6.230769231	0.230769231	2314
YES	YES	Suburban (suburbs)	Female	30-44 years	White	Neutral	Masters Degree or Doctoral Degree	Teacher/caregiving staff (infant-age 5)	Permanent full-time	More than 15 years	12	15	3	5.769230769	6.153846154	0.384615385	2315
no	no	Suburban (suburbs)	Female	30-44 years	Asian	Religious	Bachelor’s Degree	Teacher/caregiving staff (infant-age 5)	Permanent full-time	1-2 years	7	13	6	4.230769231	6.153846154	1.923076923	2316
no	YES	Suburban (suburbs)	Female	18-29 years	White	Neutral	Bachelor’s Degree	Teacher/caregiving staff (infant-age 5)	Permanent full-time	1-2 years	16	22	6	6.923076923	6	-0.923076923	2317
YES	YES	Suburban (suburbs)	Female	More than 44 years	Black of African American	Religious	Associate’s Degree	Teacher/caregiving staff (infant-age 5)	Permanent full-time	More than 15 years	11	15	4	5.307692308	6.230769231	0.923076923	2318
YES	no	Suburban (suburbs)	Female	30-44 years	White	Unreligious	CDA (Child Development Associate credential)	Teacher/caregiving staff (infant-age 5)	Permanent full-time	More than 15 years	15	15	0	6.384615385	6.769230769	0.384615385	2319
YES	YES	Suburban (suburbs)	Female	More than 44 years	Hispanic	Religious	CDA (Child Development Associate credential)	Teacher/caregiving staff (infant-age 5)	Substitute teacher	11-15 years	9	15	6	5.846153846	6.538461539	0.692307692	2320
YES	YES	Rural	Female	30-44 years	White	Religious	High School Diploma or G.E.D.	Teacher/caregiving staff (infant-age 5)	Permanent full-time	More than 15 years	18	23	5	7	5.923076923	-1.076923077	2321
no	YES	Suburban (suburbs)	Female	18-29 years	White	Somewhat religious	High School Diploma or G.E.D.	Teacher/caregiving staff (infant-age 5)	Permanent full-time	6-10 years	13	13	0	5.615384615	6	0.384615385	2322
YES	YES	Rural	Female	18-29 years	Black of African American	Religious	CDA (Child Development Associate credential)	Teacher/caregiving staff (infant-age 5)	Permanent part-time	1-2 years	9	9	0	6.307692308	5.923076923	-0.384615385	2323
YES	no	Rural	Female	More than 44 years	White	Neutral	8th Grade	Teacher/caregiving staff (infant-age 5)	Permanent part-time	11-15 years	10	16	6	5.846153846	5.923076923	0.076923077	2324
YES	no	Urban (city)	Female	More than 44 years	Black of African American	Religious	CDA (Child Development Associate credential)	Teacher/caregiving staff (infant-age 5)	Permanent full-time	3-5 years	11	13	2	6.153846154	6.153846154	0	2325
no	YES	Urban (city)	Male	18-29 years	Black of African American	Somewhat unreligious	Associate’s Degree	Teacher/caregiving staff (infant-age 5)	Permanent full-time	6-10 years				5.923076923	6.384615385	0.461538462	2326
YES	no	Suburban (suburbs)	Female	More than 44 years	White	Neutral	Bachelor’s Degree	Teacher/caregiving staff (infant-age 5)	Permanent full-time	1-2 years	11	12	1	5.076923077	6.166666667	1.08974359	2327
YES	YES	Suburban (suburbs)	Female	30-44 years	White	Somewhat religious	CDA (Child Development Associate credential)	Teacher/caregiving staff (infant-age 5)	Permanent full-time	11-15 years	15	15	0	5.923076923	6.461538462	0.538461539	2328
no	no	Suburban (suburbs)	Female	18-29 years	Other	Neutral	Associate’s Degree	Teacher/caregiving staff (infant-age 5)	Permanent full-time	1-2 years	13	13	0	6.538461539	7	0.461538462	2329
no	YES	Suburban (suburbs)	Female	18-29 years	White	Unreligious	Bachelor’s Degree	Teacher/caregiving staff (infant-age 5)	Permanent full-time	3-5 years	16	19	3	5.692307692	6.769230769	1.076923077	2330
YES	no	Suburban (suburbs)	Female	18-29 years	Black of African American	Religious	High School Diploma or G.E.D.	Teacher/caregiving staff (infant-age 5)	Permanent full-time	1-2 years	12	18	6	6.538461539	6.769230769	0.230769231	2331
YES	no	Suburban (suburbs)	Female	More than 44 years	White	Somewhat religious	CDA (Child Development Associate credential)	Teacher/caregiving staff (infant-age 5)	Permanent full-time	11-15 years				6.769230769	7	0.230769231	2332
YES	YES	Suburban (suburbs)	Female	30-44 years	White	Neutral	CDA (Child Development Associate credential)	Teacher/caregiving staff (infant-age 5)	Permanent full-time	More than 15 years	14	16	2	5.076923077	5	-0.076923077	2333
no	YES	Suburban (suburbs)	Male	18-29 years	White	Religious	Masters Degree or Doctoral Degree	Other	Permanent full-time	3-5 years	15	18	3	7	7	0	2334
YES	YES	Suburban (suburbs)	Female	30-44 years	White	Somewhat religious	Bachelor’s Degree	Director	Permanent full-time	11-15 years	19	19	0	5.307692308	7	1.692307692	2335
no	YES	Urban (city)	Female	18-29 years	Black of African American	Religious	Associate’s Degree	Teacher/caregiving staff (infant-age 5)	Permanent full-time	6-10 years	13	19	6	5.923076923	6.923076923	1	2336
YES	no	Suburban (suburbs)	Female	More than 44 years	White	Religious	Masters Degree or Doctoral Degree	Teacher/caregiving staff (infant-age 5)	Permanent full-time	More than 15 years	13	17	4	5.307692308	5.769230769	0.461538462	2337
YES	YES	Suburban (suburbs)	Male	30-44 years	White	Somewhat religious	Masters Degree or Doctoral Degree	Other	Permanent full-time	6-10 years	20	23	3	6.076923077	7	0.923076923	2338
YES	YES	Urban (city)	Female	30-44 years	Hispanic	Somewhat religious	High School Diploma or G.E.D.	Teacher/caregiving staff (infant-age 5)	Permanent part-time	3-5 years	14	14	0	5.461538462	6.076923077	0.615384615	2339
no	no	Rural	Female	18-29 years	White	Religious	Bachelor’s Degree	Teacher/caregiving staff (infant-age 5)	Permanent full-time	1-2 years	15	17	2	5.846153846	6.461538462	0.615384615	2340
YES	YES	Urban (city)	Female	More than 44 years	Black of African American	Extremely religious	High School Diploma or G.E.D.	Teacher/caregiving staff (infant-age 5)	Permanent full-time	11-15 years				6.846153846	7	0.153846154	2341
YES	YES	Urban (city)	Female	30-44 years	Other	Religious	High School Diploma or G.E.D.	Teacher/caregiving staff (infant-age 5)	Permanent full-time	6-10 years	13	19	6	5	6.615384615	1.615384615	2342
YES	YES	Urban (city)	Female	More than 44 years	Black of African American	Somewhat religious	CDA (Child Development Associate credential)	Director	Permanent full-time	6-10 years	13	14	1	4.615384615	4.230769231	-0.384615385	2343
YES	YES	Urban (city)	Male	30-44 years	White	Somewhat religious	Masters Degree or Doctoral Degree	Teacher/caregiving staff (infant-age 5)	Permanent full-time	11-15 years	8	15	7	5.230769231	6.538461539	1.307692308	2344
no	no	Urban (city)	Female	30-44 years	Black of African American	Religious	Bachelor’s Degree	Teacher/caregiving staff (infant-age 5)	Permanent full-time	1-2 years	15	18	3	5.538461539	6.153846154	0.615384615	2345
YES	YES	Urban (city)	Female	More than 44 years	Hispanic	Religious	Bachelor’s Degree	Other	Permanent full-time	3-5 years	14	18	4	5.076923077	6.692307692	1.615384615	2346
no	YES	Urban (city)	Female	18-29 years	White	Extremely religious	Masters Degree or Doctoral Degree	Kindergarten teacher	Permanent full-time	3-5 years	16	23	7	6.307692308	6.846153846	0.538461539	2347
no	YES	Urban (city)	Female	18-29 years	White	Religious	Bachelor’s Degree	Teacher/caregiving staff (infant-age 5)	Permanent full-time	3-5 years	15	20	5	5.615384615	6	0.384615385	2348
no	no	Rural	Female	18-29 years	White	Somewhat religious	Bachelor’s Degree	Teacher/caregiving staff (infant-age 5)	Volunteer	Less than 1 year	12	17	5	6.307692308	6.846153846	0.538461539	2349
YES	YES	Suburban (suburbs)	Female	30-44 years	White	Somewhat religious	Bachelor’s Degree	Teacher/caregiving staff (infant-age 5)	Permanent full-time	1-2 years	15	17	2	5.153846154	6.846153846	1.692307692	2350
YES	YES	Suburban (suburbs)	Female	30-44 years	White	Neutral	Associate’s Degree	Teacher/caregiving staff (infant-age 5)	Permanent full-time	6-10 years	14	19	5	5.461538462	6	0.538461539	2351
YES	YES	Suburban (suburbs)	Female	30-44 years	White	Somewhat religious	Bachelor’s Degree	Teacher/caregiving staff (infant-age 5)	Permanent full-time	More than 15 years	15	19	4	4.769230769	5.75	0.980769231	2352
YES	YES	Rural	Female	30-44 years	Hispanic	Somewhat religious	Associate’s Degree	Teacher/caregiving staff (infant-age 5)	Permanent full-time	11-15 years	17	19	2	6.076923077	6.846153846	0.769230769	2353
no	YES	Suburban (suburbs)	Female	18-29 years	White	Extremely Unreligious	Bachelor’s Degree	Teacher/caregiving staff (infant-age 5)	Permanent full-time	3-5 years	20	23	3	6.384615385	6.923076923	0.538461539	2354
YES	YES	Urban (city)	Female	More than 44 years	White	Somewhat religious	Associate’s Degree	Teacher/caregiving staff (infant-age 5)	Permanent full-time	More than 15 years	18	21	3	6.461538462	7	0.538461539	2355
no	YES	Suburban (suburbs)	Female	30-44 years	White	Somewhat religious	Bachelor’s Degree	Teacher/caregiving staff (infant-age 5)	Permanent full-time	11-15 years	17	21	4	4.846153846	6	1.153846154	2356
YES	YES	Urban (city)	Female	More than 44 years	White	Religious	Associate’s Degree	Teacher/caregiving staff (infant-age 5)	Permanent full-time	11-15 years	13	17	4	5.461538462	5.923076923	0.461538462	2357
YES	YES	Rural	Female	More than 44 years	White	Neutral	Bachelor’s Degree	Teacher/caregiving staff (infant-age 5)	Permanent full-time	More than 15 years	17	19	2	6.538461539	7	0.461538462	2358
no	YES	Urban (city)	Female	18-29 years	White	Religious	Bachelor’s Degree	Teacher/caregiving staff (infant-age 5)	Permanent full-time	Less than 1 year	16	17	1	6	7	1	2359
YES	YES	Rural	Female	30-44 years	White	Somewhat religious	Masters Degree or Doctoral Degree	Teacher/caregiving staff (infant-age 5)	Permanent full-time	11-15 years	15	19	4	6.230769231	6.769230769	0.538461539	2360
YES	YES	Rural	Female	18-29 years	White	Somewhat religious	Associate’s Degree	Teacher/caregiving staff (infant-age 5)	Permanent full-time	11-15 years	16	15	-1	5.384615385	5.769230769	0.384615385	2361
no	YES	Suburban (suburbs)	Female	30-44 years	White	Religious	Bachelor’s Degree	Teacher/caregiving staff (infant-age 5)	Permanent full-time	3-5 years	15	22	7	5.769230769	6.615384615	0.846153846	2362
no	no	Urban (city)	Female	18-29 years	White	Somewhat unreligious	Bachelor’s Degree	Teacher/caregiving staff (infant-age 5)	Permanent full-time	1-2 years	12	14	2	5.692307692	6.769230769	1.076923077	2363
YES	YES	Urban (city)	Female	30-44 years	White	Religious	Associate’s Degree	Teacher/caregiving staff (infant-age 5)	Permanent full-time	11-15 years	17	16	-1	4.692307692	5.076923077	0.384615385	2364
YES	YES	Urban (city)	Female	30-44 years	Black of African American	Religious	Bachelor’s Degree	Teacher/caregiving staff (infant-age 5)	Permanent full-time	3-5 years	18	18	0	7	7	0	2365
YES	YES	Rural	Female	More than 44 years	White	Religious	Associate’s Degree	Teacher/caregiving staff (infant-age 5)	Permanent full-time	More than 15 years	12	14	2	6	7	1	2366
YES	no	Suburban (suburbs)	Female	18-29 years	Hispanic	Neutral	High School Diploma or G.E.D.	Teacher/caregiving staff (infant-age 5)	Permanent full-time	1-2 years	15	15	0	5.692307692	5.692307692	0	2367
YES	YES	Rural	Female	18-29 years	White	Religious	Bachelor’s Degree	Teacher/caregiving staff (infant-age 5)	Permanent full-time	Less than 1 year	14	17	3	6.153846154	7	0.846153846	2368
YES	YES	Suburban (suburbs)	Female	30-44 years	White	Neutral	CDA (Child Development Associate credential)	Teacher/caregiving staff (infant-age 5)	Permanent full-time	More than 15 years	15	13	-2	4.846153846	4.692307692	-0.153846154	2369
no	YES	Rural	Female	18-29 years	White	Extremely religious	High School Diploma or G.E.D.	Teacher/caregiving staff (infant-age 5)	Permanent full-time	3-5 years	12	17	5	5.769230769	5.153846154	-0.615384615	2370
no	no	Suburban (suburbs)	Female	More than 44 years	White	Neutral	Masters Degree or Doctoral Degree	Director	Permanent full-time	Less than 1 year	14	21	7	5.769230769	6.846153846	1.076923077	2371
YES	YES	Urban (city)	Female	More than 44 years	Black of African American	Neutral	CDA (Child Development Associate credential)	Teacher/caregiving staff (infant-age 5)	Permanent part-time	6-10 years	15	15	0	5.307692308	6.615384615	1.307692308	2372
YES	YES	Suburban (suburbs)	Female	30-44 years	Black of African American	Unreligious	CDA (Child Development Associate credential)	Assistant Director	Permanent full-time	6-10 years	12	16	4	4.692307692	5.615384615	0.923076923	2373
no	YES	Rural	Female	18-29 years	White	Somewhat religious	Associate’s Degree	Teacher/caregiving staff (infant-age 5)	Permanent full-time	6-10 years	16	11	-5	6.692307692	6.538461539	-0.153846154	2374
YES	no	Suburban (suburbs)	Female	More than 44 years	White	Neutral	High School Diploma or G.E.D.	Assistant Director	Permanent full-time	11-15 years	9	21	12	5.615384615	7	1.384615385	2375
YES	YES	Suburban (suburbs)	Female	30-44 years	White	Religious	Associate’s Degree	Director	Permanent full-time	More than 15 years	13	14	1	6.230769231	6.769230769	0.538461539	2376
no	YES	Urban (city)	Female	18-29 years	Black of African American	Religious	Bachelor’s Degree	Director	Permanent full-time	6-10 years	15	15	0	5.153846154	6.307692308	1.153846154	2377
YES	YES	Suburban (suburbs)	Female	More than 44 years	White	Religious	High School Diploma or G.E.D.	Teacher/caregiving staff (infant-age 5)	Permanent full-time	More than 15 years	18	18	0	6.769230769	6.923076923	0.153846154	2378
YES	YES	Rural	Female	More than 44 years	White	Religious	CDA (Child Development Associate credential)	Teacher/caregiving staff (infant-age 5)	Permanent full-time	6-10 years	12	14	2	5.076923077	5.923076923	0.846153846	2379
YES	YES	Suburban (suburbs)	Female	More than 44 years	Asian	Somewhat religious	High School Diploma or G.E.D.	Teacher/caregiving staff (infant-age 5)	Permanent part-time	11-15 years	9	19	10	6.384615385	6.538461539	0.153846154	2380
YES	YES	Suburban (suburbs)	Female	30-44 years	White	Somewhat religious	CDA (Child Development Associate credential)	Teacher/caregiving staff (infant-age 5)	Permanent full-time	11-15 years	12	19	7	6.923076923	7	0.076923077	2381
YES	YES	Rural	Female	More than 44 years	Black of African American	Religious	Masters Degree or Doctoral Degree	Other	Permanent part-time	More than 15 years				6.153846154	7	0.846153846	2382
no	YES	Suburban (suburbs)	Female	18-29 years	Black of African American	Neutral	Bachelor’s Degree	Teacher/caregiving staff (infant-age 5)	Permanent full-time	1-2 years	13	18	5	6	7	1	2383
YES	YES	Suburban (suburbs)	Female	More than 44 years	White	Neutral	Bachelor’s Degree	Teacher/caregiving staff (infant-age 5)	Permanent full-time	More than 15 years	14	18	4	5	6.692307692	1.692307692	2384
no	YES	Urban (city)	Female	30-44 years	White	Religious	Associate’s Degree	Teacher/caregiving staff (infant-age 5)	Permanent full-time	6-10 years	15	15	0	6.076923077	6.076923077	0	2385
no	no	Rural	Female	18-29 years	White	Extremely religious	High School Diploma or G.E.D.	Teacher/caregiving staff (infant-age 5)	Permanent part-time	1-2 years	10	20	10	6.153846154	7	0.846153846	2386
YES	YES	Rural	Female	More than 44 years	White	Unreligious	Bachelor’s Degree	Teacher/caregiving staff (infant-age 5)	Permanent full-time	More than 15 years	11	15	4	5.923076923	5.846153846	-0.076923077	2387
no	YES	Rural	Female	18-29 years	White	Somewhat unreligious	Bachelor’s Degree	Teacher/caregiving staff (infant-age 5)	Permanent full-time	3-5 years	17	18	1	5.692307692	6	0.307692308	2388
no	no	Rural	Female	18-29 years	White	Religious	High School Diploma or G.E.D.	Teacher/caregiving staff (infant-age 5)	Seasonal or short-term (e.g. summer, student)	Less than 1 year	13	14	1	6.230769231	6.153846154	-0.076923077	2389
no	YES	Rural	Female	18-29 years	White	Somewhat religious	High School Diploma or G.E.D.	Teacher/caregiving staff (infant-age 5)	Permanent part-time	1-2 years	15	15	0	5.230769231	6	0.769230769	2390
no	YES	Suburban (suburbs)	Female	18-29 years	White	Somewhat religious	High School Diploma or G.E.D.	Teacher/caregiving staff (infant-age 5)	Permanent full-time	3-5 years	11	15	4	7	6.538461539	-0.461538462	2391
YES	YES	Suburban (suburbs)	Female	30-44 years	White	Religious	Masters Degree or Doctoral Degree	Director	Permanent full-time	6-10 years	18	21	3	6.692307692	7	0.307692308	2392
YES	YES	Urban (city)	Female	More than 44 years	Black of African American	Extremely religious	CDA (Child Development Associate credential)	Teacher/caregiving staff (infant-age 5)	Permanent full-time	More than 15 years	10	18	8	6	6.769230769	0.769230769	2393
no	YES	Rural	Female	18-29 years	White	Neutral	Bachelor’s Degree	Teacher/caregiving staff (infant-age 5)	Permanent full-time	1-2 years	13	17	4	5.692307692	5.538461539	-0.153846154	2394
YES	no	Urban (city)	Male	30-44 years	White	Extremely religious	High School Diploma or G.E.D.	Teacher/caregiving staff (infant-age 5)	Permanent full-time	1-2 years	13	17	4	6.769230769	6.846153846	0.076923077	2395
no	YES	Urban (city)	Female	18-29 years	Black of African American	Religious	Bachelor’s Degree	Assistant Director	Permanent full-time	6-10 years	19	18	-1	4.153846154	5.692307692	1.538461539	2396
no	YES	Suburban (suburbs)	Female	18-29 years	White	Somewhat religious	Bachelor’s Degree	Teacher/caregiving staff (infant-age 5)	Permanent full-time	6-10 years	11	23	12	5.461538462	6.846153846	1.384615385	2397
YES	YES	Urban (city)	Female	30-44 years	White	Somewhat religious	Associate’s Degree	Teacher/caregiving staff (infant-age 5)	Permanent full-time	6-10 years	13	17	4	7	7	0	2398
YES	YES	Suburban (suburbs)	Female	30-44 years	White	Religious	Associate’s Degree	Assistant Director	Permanent full-time	More than 15 years	18	23	5	6.923076923	7	0.076923077	2399
YES	YES	Suburban (suburbs)	Female	30-44 years	White	Somewhat religious	Bachelor’s Degree	Teacher/caregiving staff (infant-age 5)	Permanent full-time	3-5 years	14	22	8	5.384615385	6.923076923	1.538461539	2400
no	YES	Suburban (suburbs)	Female	18-29 years	White	Neutral	Bachelor’s Degree	Assistant Director	Permanent full-time	3-5 years	15	18	3	4.538461539	6.769230769	2.230769231	2401
YES	YES	Suburban (suburbs)	Female	18-29 years	White	Religious	Bachelor’s Degree	Teacher/caregiving staff (infant-age 5)	Permanent full-time	3-5 years	12	23	11	6.692307692	6.923076923	0.230769231	2402
no	YES	Suburban (suburbs)	Female	18-29 years	White	Somewhat unreligious	CDA (Child Development Associate credential)	Teacher/caregiving staff (infant-age 5)	Permanent full-time	6-10 years	14	18	4	4.538461539	5.923076923	1.384615385	2403
no	YES	Suburban (suburbs)	Female	18-29 years	White	Neutral	CDA (Child Development Associate credential)	Teacher/caregiving staff (infant-age 5)	Permanent full-time	6-10 years	11	13	2	5.692307692	5.923076923	0.230769231	2404
YES	YES	Suburban (suburbs)	Female	More than 44 years	White	Religious	Bachelor’s Degree	Other	Permanent part-time	More than 15 years	15	23	8	6.692307692	7	0.307692308	2405
YES	YES	Suburban (suburbs)	Female	30-44 years	White	Neutral	CDA (Child Development Associate credential)	Teacher/caregiving staff (infant-age 5)	Permanent full-time	3-5 years	16	16	0	6.769230769	7	0.230769231	2406
no	YES	Rural	Female	18-29 years	White	Religious	Bachelor’s Degree	Teacher/caregiving staff (infant-age 5)	Permanent full-time	1-2 years	20	21	1	6.153846154	6.461538462	0.307692308	2407
YES	YES	Suburban (suburbs)	Female	More than 44 years	White	Religious	Masters Degree or Doctoral Degree	Director	Permanent full-time	6-10 years	14	20	6	5.384615385	6.230769231	0.846153846	2408
YES	YES	Suburban (suburbs)	Female	18-29 years	White	Extremely Unreligious	Bachelor’s Degree	Teacher/caregiving staff (infant-age 5)	Permanent part-time	11-15 years	17	20	3	6.538461539	7	0.461538462	2409
no	no	Urban (city)	Female	18-29 years	Black of African American	Religious	Bachelor’s Degree	Teacher/caregiving staff (infant-age 5)	Permanent full-time	3-5 years	11	17	6	5.307692308	6.615384615	1.307692308	2410
YES	no	Suburban (suburbs)	Female	More than 44 years	White	Religious	Bachelor’s Degree	Teacher/caregiving staff (infant-age 5)	Substitute teacher	More than 15 years	15	20	5	5.692307692	7	1.307692308	2411
YES	YES	Suburban (suburbs)	Female	More than 44 years	White	Religious	Bachelor’s Degree	Director	Permanent full-time	More than 15 years	14	17	3	5.153846154	5.615384615	0.461538462	2412
YES	YES	Urban (city)	Female	More than 44 years	White	Religious	Associate’s Degree	Teacher/caregiving staff (infant-age 5)	Permanent full-time	More than 15 years	13	18	5	5.076923077	6	0.923076923	2413
no	YES	Suburban (suburbs)	Female	18-29 years	Black of African American	Somewhat religious	Associate’s Degree	Teacher/caregiving staff (infant-age 5)	Permanent part-time	Less than 1 year	8	11	3	6	6.230769231	0.230769231	2414
no	YES	Suburban (suburbs)	Male	18-29 years	White	Somewhat religious	Associate’s Degree	Teacher/caregiving staff (infant-age 5)	Permanent full-time	3-5 years	15	16	1	5.692307692	6.461538462	0.769230769	2415
YES	YES	Rural	Female	30-44 years	White	Neutral	Associate’s Degree	Teacher/caregiving staff (infant-age 5)	Permanent full-time	11-15 years	12	19	7	5.692307692	6.615384615	0.923076923	2416
YES	YES	Rural	Female	30-44 years	White	Somewhat religious	Bachelor’s Degree	Teacher/caregiving staff (infant-age 5)	Permanent full-time	11-15 years	17	16	-1	5.923076923	6.153846154	0.230769231	2417
YES	YES	Suburban (suburbs)	Female	More than 44 years	White	Neutral	High School Diploma or G.E.D.	Assistant Director	Permanent full-time	More than 15 years	21	20	-1	6	6	0	2418
YES	YES	Urban (city)	Female	30-44 years	Black of African American	Somewhat religious	Associate’s Degree	Teacher/caregiving staff (infant-age 5)	Permanent full-time	11-15 years	7	13	6	6.307692308	6.615384615	0.307692308	2419
no	YES	Urban (city)	Female	18-29 years	Black of African American	Religious	High School Diploma or G.E.D.	Teacher/caregiving staff (infant-age 5)	Permanent full-time	3-5 years	14	14	0	6.076923077	6.75	0.673076923	2420
no	no	Rural	Female	18-29 years	White	Neutral	High School Diploma or G.E.D.	Teacher/caregiving staff (infant-age 5)	Permanent part-time	1-2 years	15	14	-1	5.769230769	6.461538462	0.692307692	2421
no	YES	Suburban (suburbs)	Female	18-29 years	White	Somewhat religious	High School Diploma or G.E.D.	Teacher/caregiving staff (infant-age 5)	Permanent part-time	3-5 years	21	21	0	6.769230769	6.384615385	-0.384615385	2422
YES	YES	Urban (city)	Female	More than 44 years	Hispanic	Extremely religious	CDA (Child Development Associate credential)	Teacher/caregiving staff (infant-age 5)	Permanent full-time	More than 15 years				6	6.846153846	0.846153846	2423
YES	no	Urban (city)	Female	30-44 years	Black of African American	Religious	Associate’s Degree	Teacher/caregiving staff (infant-age 5)	Permanent full-time	3-5 years	10	11	1	4.846153846	5.384615385	0.538461539	2424
YES	YES	Suburban (suburbs)	Female	30-44 years	White	Somewhat religious	CDA (Child Development Associate credential)	Teacher/caregiving staff (infant-age 5)	Permanent full-time	More than 15 years	15	16	1	5.076923077	5.076923077	0	2425
YES	YES	Rural	Female	More than 44 years	White	Religious	High School Diploma or G.E.D.	Teacher/caregiving staff (infant-age 5)	Permanent full-time	More than 15 years	14	15	1	4.846153846	5.384615385	0.538461539	2426
YES	no	Suburban (suburbs)	Male	30-44 years	White	Neutral	Masters Degree or Doctoral Degree	Other	Permanent full-time	6-10 years	20	21	1	7	7	0	2427
YES	no	Rural	Female	18-29 years	White	Somewhat religious	High School Diploma or G.E.D.	Teacher/caregiving staff (infant-age 5)	Permanent full-time	1-2 years	10	10	0	5.230769231	4.692307692	-0.538461538	2428
YES	YES	Rural	Female	30-44 years	White	Somewhat religious	Bachelor’s Degree	Kindergarten teacher	Permanent full-time	More than 15 years	14	17	3	5.307692308	7	1.692307692	2429
YES	YES	Urban (city)	Female	More than 44 years	White	Religious	Associate’s Degree	Teacher/caregiving staff (infant-age 5)	Permanent part-time	11-15 years	12	15	3	4.846153846	4.923076923	0.076923077	2430
no	YES	Suburban (suburbs)	Female	More than 44 years	White	Religious	CDA (Child Development Associate credential)	Teacher/caregiving staff (infant-age 5)	Permanent full-time	6-10 years	19	18	-1	5.692307692	5.692307692	0	2431
YES	YES	Urban (city)	Female	More than 44 years	Black of African American	Religious	Associate’s Degree	Teacher/caregiving staff (infant-age 5)	Permanent part-time	More than 15 years	16	18	2	6	6.769230769	0.769230769	2432
YES	no	Suburban (suburbs)	Female	30-44 years	White	Extremely religious	High School Diploma or G.E.D.	Teacher/caregiving staff (infant-age 5)	Permanent full-time	More than 15 years	17	19	2	6.153846154	7	0.846153846	2433
YES	no	Rural	Female	More than 44 years	White	Religious	CDA (Child Development Associate credential)	Teacher/caregiving staff (infant-age 5)	Permanent part-time	6-10 years	12	19	7	6.307692308	7	0.692307692	2434
no	no	Rural	Female	18-29 years	Hispanic	Somewhat religious	High School Diploma or G.E.D.	Other	Permanent part-time	1-2 years				6.615384615	6.538461539	-0.076923077	2435
no	YES	Suburban (suburbs)	Female	18-29 years	White	Extremely religious	Associate’s Degree	Other	Permanent part-time	6-10 years	10	21	11	6.846153846	7	0.153846154	2436
no	YES	Suburban (suburbs)	Female	18-29 years	White	Neutral	Bachelor’s Degree	Teacher/caregiving staff (infant-age 5)	Permanent full-time	Less than 1 year	18	21	3	5.615384615	6.384615385	0.769230769	2437
YES	YES	Suburban (suburbs)	Female	More than 44 years	White	Somewhat religious	Bachelor’s Degree	Director	Permanent full-time	More than 15 years	14	16	2	6	5.692307692	-0.307692308	2438
no	YES	Rural	Female	18-29 years	White	Religious	High School Diploma or G.E.D.	Teacher/caregiving staff (infant-age 5)	Seasonal or short-term (e.g. summer, student)	3-5 years	11	12	1	5.615384615	6.75	1.134615385	2439
YES	YES	Urban (city)	Female	More than 44 years	Black of African American	Religious	Masters Degree or Doctoral Degree	Director	Permanent full-time	More than 15 years	13	15	2	4.923076923	5.461538462	0.538461539	2440
no	YES	Suburban (suburbs)	Female	18-29 years	White	Unreligious	Masters Degree or Doctoral Degree	Teacher/caregiving staff (infant-age 5)	Permanent full-time	3-5 years	13	17	4	5.923076923	6.538461539	0.615384615	2441
no	YES	Suburban (suburbs)	Female	18-29 years	White	Somewhat religious	Bachelor’s Degree	Teacher/caregiving staff (infant-age 5)	Permanent full-time	3-5 years	15	19	4	6.153846154	6.769230769	0.615384615	2442
YES	YES	Urban (city)	Female	More than 44 years	White	Somewhat religious	Bachelor’s Degree	Director	Permanent full-time	More than 15 years	12	17	5	6.615384615	7	0.384615385	2443
YES	YES	Suburban (suburbs)	Female	30-44 years	White	Religious	Bachelor’s Degree	Teacher/caregiving staff (infant-age 5)	Permanent part-time	6-10 years	16	20	4	6	7	1	2444
no	YES	Suburban (suburbs)	Female	18-29 years	White	Neutral	Bachelor’s Degree	Teacher/caregiving staff (infant-age 5)	Permanent full-time	6-10 years	13	13	0	5.307692308	5.076923077	-0.230769231	2445
no	YES	Urban (city)	Female	18-29 years	White	Neutral	Associate’s Degree	Teacher/caregiving staff (infant-age 5)	Permanent full-time	1-2 years	12	17	5	5.846153846	6.846153846	1	2446
YES	YES	Urban (city)	Female	30-44 years	White	Religious	Masters Degree or Doctoral Degree	Assistant Director	Permanent full-time	11-15 years	16	20	4	6.384615385	7	0.615384615	2447
no	YES	Suburban (suburbs)	Female	18-29 years	White	Extremely religious	Bachelor’s Degree	Teacher/caregiving staff (infant-age 5)	Permanent full-time	Less than 1 year	11	19	8	5.153846154	6.230769231	1.076923077	2448
no	no	Suburban (suburbs)	Female	18-29 years	Other	Neutral	Associate’s Degree	Other	Permanent part-time	Less than 1 year	11	18	7	6.384615385	7	0.615384615	2449
no	YES	Urban (city)	Female	30-44 years	White	Religious	Bachelor’s Degree	Early elementary teacher (grades 1-4)	Permanent full-time	6-10 years	14	18	4	6.692307692	6.692307692	0	2450
YES	YES	Urban (city)	Female	30-44 years	White	Somewhat unreligious	Masters Degree or Doctoral Degree	Other	Permanent full-time	Less than 1 year	17	21	4	6.384615385	6.923076923	0.538461539	2451
no	YES	Suburban (suburbs)	Female	30-44 years	White	Religious	Associate’s Degree	Teacher/caregiving staff (infant-age 5)	Permanent full-time	6-10 years	12	12	0	4.769230769	4.461538462	-0.307692308	2452
YES	YES	Suburban (suburbs)	Female	18-29 years	White	Religious	Bachelor’s Degree	Teacher/caregiving staff (infant-age 5)	Permanent full-time	6-10 years	13	21	8	6.153846154	6.461538462	0.307692308	2453
no	YES	Suburban (suburbs)	Female	18-29 years	White	Religious	Bachelor’s Degree	Other	Permanent full-time	1-2 years	14	16	2	5.692307692	5.538461539	-0.153846154	2454
no	YES	Suburban (suburbs)	Female	30-44 years	White	Extremely Unreligious	Bachelor’s Degree	Other	Contract for special services/care	6-10 years	15	17	2	5.538461539	7	1.461538462	2455
no	no	Suburban (suburbs)	Female	18-29 years	Black of African American	Extremely religious	High School Diploma or G.E.D.	Teacher/caregiving staff (infant-age 5)	Permanent part-time	6-10 years	15	16	1	6	7	1	2456
YES	YES	Urban (city)	Female	More than 44 years	White	Somewhat unreligious	Bachelor’s Degree	Other	Permanent full-time	Less than 1 year	17	19	2	6.384615385	7	0.615384615	2457
YES	YES	Urban (city)	Female	More than 44 years	White	Religious	Bachelor’s Degree	Teacher/caregiving staff (infant-age 5)	Permanent full-time	11-15 years	16	20	4	5.846153846	6.538461539	0.692307692	2458
YES	YES	Suburban (suburbs)	Female	More than 44 years	Hispanic	Religious	High School Diploma or G.E.D.	Teacher/caregiving staff (infant-age 5)	Permanent part-time	More than 15 years	14	15	1	5.615384615	6.384615385	0.769230769	2459
YES	YES	Suburban (suburbs)	Female	18-29 years	White	Religious	High School Diploma or G.E.D.	Teacher/caregiving staff (infant-age 5)	Permanent full-time	3-5 years	13	16	3	6.615384615	6.923076923	0.307692308	2460
no	YES	Suburban (suburbs)	Female	18-29 years	White	Religious	Bachelor’s Degree	Teacher/caregiving staff (infant-age 5)	Permanent full-time	3-5 years	14	15	1	6.076923077	7	0.923076923	2461
no	YES	Suburban (suburbs)	Female	18-29 years	White	Unreligious	High School Diploma or G.E.D.	Teacher/caregiving staff (infant-age 5)	Permanent full-time	1-2 years	17	20	3	4.461538462	5.384615385	0.923076923	2462
no	no	Suburban (suburbs)	Female	18-29 years	White	Neutral	Bachelor’s Degree	Other	Permanent full-time	3-5 years	13	18	5	6.153846154	6.615384615	0.461538462	2463
YES	YES	Suburban (suburbs)	Female	30-44 years	White	Religious	Bachelor’s Degree	Teacher/caregiving staff (infant-age 5)	Permanent full-time	11-15 years	13	15	2	5.461538462	6.461538462	1	2464
YES	YES	Suburban (suburbs)	Female	More than 44 years	White	Religious	Bachelor’s Degree	Teacher/caregiving staff (infant-age 5)	Permanent full-time	6-10 years	12	12	0	5.076923077	5.230769231	0.153846154	2465
YES	no	Suburban (suburbs)	Female	More than 44 years	White	Somewhat religious	High School Diploma or G.E.D.	Other	Substitute teacher	More than 15 years	13	20	7	6.538461539	6.538461539	0	2466
YES	YES	Suburban (suburbs)	Female	More than 44 years	White	Religious	Bachelor’s Degree	Support staff (e.g., cook, janitorial,secretarial, etc.)	Permanent full-time	Less than 1 year	17	20	3	6.461538462	7	0.538461539	2467
no	YES	Suburban (suburbs)	Female	18-29 years	White	Somewhat unreligious	Bachelor’s Degree	Teacher/caregiving staff (infant-age 5)	Permanent full-time	1-2 years	14	19	5	4.846153846	6.153846154	1.307692308	2468
no	YES	Suburban (suburbs)	Female	30-44 years	White	Somewhat religious	Bachelor’s Degree	Teacher/caregiving staff (infant-age 5)	Permanent full-time	6-10 years	12	17	5	5.923076923	7	1.076923077	2469
no	no	Suburban (suburbs)	Female	18-29 years	White	Neutral	Bachelor’s Degree	Teacher/caregiving staff (infant-age 5)	Permanent full-time	1-2 years	12	17	5	6.384615385	7	0.615384615	2470
YES	YES	Urban (city)	Female	18-29 years	Black of African American	Religious	Bachelor’s Degree	Teacher/caregiving staff (infant-age 5)	Permanent part-time	3-5 years	11	17	6	4.769230769	5.692307692	0.923076923	2471
no	YES	Suburban (suburbs)	Female	More than 44 years	White	Religious	CDA (Child Development Associate credential)	Teacher/caregiving staff (infant-age 5)	Permanent full-time	More than 15 years	16	22	6	6	5.923076923	-0.076923077	2472
YES	YES	Suburban (suburbs)	Female	More than 44 years	White	Religious	Bachelor’s Degree	Teacher/caregiving staff (infant-age 5)	Permanent full-time	More than 15 years	15	18	3	6.461538462	6.461538462	0	2473
no	YES	Urban (city)	Female	18-29 years	White	Religious	Bachelor’s Degree	Teacher/caregiving staff (infant-age 5)	Permanent full-time	3-5 years	13	23	10	5	6.692307692	1.692307692	2474
no	YES	Urban (city)	Female	30-44 years	White	Religious	Bachelor’s Degree	Teacher/caregiving staff (infant-age 5)	Permanent part-time	More than 15 years	16	18	2	5.769230769	6	0.230769231	2475
no	YES	Suburban (suburbs)	Female	18-29 years	Black of African American	Somewhat unreligious	Associate’s Degree	Teacher/caregiving staff (infant-age 5)	Permanent part-time	1-2 years	12	16	4	4.461538462	5.230769231	0.769230769	2476
YES	YES	Rural	Female	30-44 years	Black of African American	Religious	High School Diploma or G.E.D.	Teacher/caregiving staff (infant-age 5)	Permanent part-time	3-5 years	13	15	2	6.384615385	6.75	0.365384615	2477
YES	YES	Suburban (suburbs)	Female	More than 44 years	Black of African American	Religious	Associate’s Degree	Teacher/caregiving staff (infant-age 5)	Permanent part-time	6-10 years	13	16	3	6.538461539	7	0.461538462	2478
no	YES	Suburban (suburbs)	Female	30-44 years	White	Unreligious	Bachelor’s Degree	Director	Permanent full-time	11-15 years	17	19	2	5	6	1	2479
no	YES	Suburban (suburbs)	Female	30-44 years	White	Somewhat unreligious	Bachelor’s Degree	Teacher/caregiving staff (infant-age 5)	Permanent full-time	3-5 years	12	15	3	4.846153846	6.076923077	1.230769231	2480
no	YES	Suburban (suburbs)	Female	18-29 years	White	Somewhat religious	Bachelor’s Degree	Director	Permanent full-time	6-10 years	17	20	3	5.769230769	6.384615385	0.615384615	2481
YES	no	Urban (city)	Male	30-44 years	Other	Unreligious	Masters Degree or Doctoral Degree	Other	Permanent part-time	Less than 1 year	11	18	7	5.538461539	7	1.461538462	2482
YES	YES	Suburban (suburbs)	Female	30-44 years	White	Religious	Bachelor’s Degree	Other	Permanent full-time	More than 15 years	9	23	14	4.846153846	5.153846154	0.307692308	2483
no	YES	Suburban (suburbs)	Female	18-29 years	White	Somewhat religious	Masters Degree or Doctoral Degree	Assistant Director	Permanent full-time	6-10 years	14	15	1	6.769230769	6.538461539	-0.230769231	2484
YES	YES	Suburban (suburbs)	Female	More than 44 years	White	Unreligious	Associate’s Degree	Director	Permanent full-time	More than 15 years	14	18	4	5.846153846	6.846153846	1	2485
no	YES	Urban (city)	Female	18-29 years	White	Religious	High School Diploma or G.E.D.	Teacher/caregiving staff (infant-age 5)	Permanent full-time	3-5 years	16	16	0	5.846153846	6.538461539	0.692307692	2486
no	no	Urban (city)	Female	18-29 years	Asian	Neutral	High School Diploma or G.E.D.	Other	Volunteer	Less than 1 year	15	20	5	6.153846154	6.923076923	0.769230769	2487
no	no	Suburban (suburbs)	Female	30-44 years	Other	Neutral	Masters Degree or Doctoral Degree	Other	Other	3-5 years	14	15	1	5.615384615	7	1.384615385	2488
no	YES	Suburban (suburbs)	Male	18-29 years	Asian	Religious	High School Diploma or G.E.D.	Other	Seasonal or short-term (e.g. summer, student)	3-5 years	9	14	5	4.538461539	6.384615385	1.846153846	2489
YES	YES	Suburban (suburbs)	Male	More than 44 years	White	Neutral	Associate’s Degree	Other	Volunteer	3-5 years	13	15	2	6.846153846	6.923076923	0.076923077	2490
no	no	Urban (city)	Female	More than 44 years	Black of African American	Extremely religious	Associate’s Degree	Teacher/caregiving staff (infant-age 5)	Permanent full-time	6-10 years	12	14	2	4.615384615	5.307692308	0.692307692	2491
no	YES	Suburban (suburbs)	Female	18-29 years	White	Religious	Masters Degree or Doctoral Degree	Teacher/caregiving staff (infant-age 5)	Permanent part-time	1-2 years	15	20	5	5.153846154	6.384615385	1.230769231	2492
no	YES	Suburban (suburbs)	Female	18-29 years	White	Neutral	High School Diploma or G.E.D.	Teacher/caregiving staff (infant-age 5)	Permanent part-time	3-5 years	16	16	0	4.307692308	5.307692308	1	2493
no	YES	Urban (city)	Female	30-44 years	White	Somewhat religious	Associate’s Degree	Teacher/caregiving staff (infant-age 5)	Permanent part-time	6-10 years	16	18	2	5.923076923	6.923076923	1	2494
YES	YES	Suburban (suburbs)	Female	More than 44 years	White	Somewhat religious	High School Diploma or G.E.D.	Teacher/caregiving staff (infant-age 5)	Permanent full-time	6-10 years	14	22	8	6.076923077	6	-0.076923077	2495
YES	YES	Urban (city)	Female	More than 44 years	White	Somewhat unreligious	Associate’s Degree	Teacher/caregiving staff (infant-age 5)	Permanent full-time	3-5 years	13	19	6	6.307692308	6.923076923	0.615384615	2496
no	YES	Suburban (suburbs)	Female	More than 44 years	White	Neutral	Masters Degree or Doctoral Degree	Teacher/caregiving staff (infant-age 5)	Permanent full-time	More than 15 years	13	21	8	4.692307692	6.692307692	2	2497
no	YES	Urban (city)	Female	30-44 years	Asian	Religious	Masters Degree or Doctoral Degree	Other	Permanent full-time	3-5 years	14	16	2	6.307692308	6.538461539	0.230769231	2498
YES	YES	Urban (city)	Female	30-44 years	White	Religious	CDA (Child Development Associate credential)	Teacher/caregiving staff (infant-age 5)	Permanent full-time	More than 15 years	11	9	-2	6.461538462	6.307692308	-0.153846154	2499
YES	YES	Rural	Female	More than 44 years	White	Somewhat religious	Bachelor’s Degree	Other	Permanent full-time	More than 15 years	17	21	4	6.461538462	7	0.538461539	2500
no	YES	Suburban (suburbs)	Female	More than 44 years	White	Extremely Unreligious	Masters Degree or Doctoral Degree	Director	Permanent full-time	Less than 1 year	21	22	1	6.615384615	6.769230769	0.153846154	2501
YES	no	Rural	Female	More than 44 years	White	Religious	High School Diploma or G.E.D.	Teacher/caregiving staff (infant-age 5)	Permanent part-time	6-10 years	12	16	4	5.307692308	6.307692308	1	2502
YES	YES	Rural	Female	30-44 years	White	Somewhat religious	Bachelor’s Degree	Teacher/caregiving staff (infant-age 5)	Permanent full-time	More than 15 years	18	23	5	6.538461539	6.923076923	0.384615385	2503
YES	YES	Suburban (suburbs)	Female	More than 44 years	White	Somewhat religious	Bachelor’s Degree	Early elementary teacher (grades 1-4)	Permanent part-time	11-15 years	17	15	-2	6.461538462	7	0.538461539	2504
YES	YES	Urban (city)	Female	30-44 years	Asian	Somewhat religious	Associate’s Degree	Teacher/caregiving staff (infant-age 5)	Permanent full-time	6-10 years	14	14	0	5.384615385	5.846153846	0.461538462	2505
YES	YES	Suburban (suburbs)	Female	More than 44 years	White	Religious	Masters Degree or Doctoral Degree	Director	Permanent full-time	More than 15 years	20	18	-2	6.538461539	6.846153846	0.307692308	2506
YES	no	Suburban (suburbs)	Female	18-29 years	White	Neutral	Associate’s Degree	Teacher/caregiving staff (infant-age 5)	Permanent full-time	3-5 years	13	19	6	6.461538462	7	0.538461539	2507
no	YES	Suburban (suburbs)	Female	18-29 years	Black of African American	Neutral	High School Diploma or G.E.D.	Other	Permanent part-time	3-5 years	13	16	3	5.384615385	6.076923077	0.692307692	2508
no	YES	Suburban (suburbs)	Female	30-44 years	White	Neutral	Associate’s Degree	Teacher/caregiving staff (infant-age 5)	Permanent full-time	More than 15 years	14	17	3	6.153846154	7	0.846153846	2509
no	YES	Suburban (suburbs)	Female	30-44 years	Black of African American	Religious	Bachelor’s Degree	Teacher/caregiving staff (infant-age 5)	Permanent full-time	1-2 years	17	18	1	5.923076923	6.230769231	0.307692308	2510
YES	YES	Urban (city)	Female	30-44 years	Black of African American	Religious	High School Diploma or G.E.D.	Teacher/caregiving staff (infant-age 5)	Permanent part-time	1-2 years	16	16	0	5.538461539	7	1.461538462	2511
YES	YES	Suburban (suburbs)	Female	More than 44 years	White	Somewhat religious	Associate’s Degree	Other	Permanent full-time	More than 15 years	15	19	4	5.769230769	5.846153846	0.076923077	2512
no	YES	Urban (city)	Female	More than 44 years	Hispanic	Religious	Masters Degree or Doctoral Degree	Director	Permanent full-time	More than 15 years	13	15	2	6.230769231	6.538461539	0.307692308	2513
YES	YES	Urban (city)	Female	More than 44 years	White	Religious	CDA (Child Development Associate credential)	Teacher/caregiving staff (infant-age 5)	Permanent full-time	6-10 years	13	13	0	5.615384615	5.615384615	0	2514
no	no	Suburban (suburbs)	Female	18-29 years	White	Neutral	High School Diploma or G.E.D.	Teacher/caregiving staff (infant-age 5)	Permanent full-time	3-5 years	16	17	1	6.307692308	6.846153846	0.538461539	2515
no	no	Rural	Female	18-29 years	White	Unreligious	High School Diploma or G.E.D.	Other	Permanent part-time	3-5 years	8	10	2	6.461538462	5.538461539	-0.923076923	2516
YES	YES	Rural	Female	More than 44 years	White	Religious	High School Diploma or G.E.D.	Teacher/caregiving staff (infant-age 5)	Substitute teacher	More than 15 years	15	21	6	5.538461539	6.307692308	0.769230769	2517
YES	YES	Urban (city)	Female	30-44 years	White	Somewhat religious	Masters Degree or Doctoral Degree	Teacher/caregiving staff (infant-age 5)	Permanent full-time	11-15 years	16	17	1	6.076923077	6.846153846	0.769230769	2518
YES	YES	Suburban (suburbs)	Female	30-44 years	White	Neutral	Associate’s Degree	Teacher/caregiving staff (infant-age 5)	Permanent full-time	6-10 years	14	18	4	5.846153846	7	1.153846154	2519
no	no	Urban (city)	Male	18-29 years	White	Extremely religious	Bachelor’s Degree	Other	Permanent full-time	1-2 years	8	19	11	5.384615385	7	1.615384615	2520
no	no	Suburban (suburbs)	Female	18-29 years	White	Unreligious	High School Diploma or G.E.D.	Teacher/caregiving staff (infant-age 5)	Permanent part-time	Less than 1 year	7	12	5	5.692307692	6.230769231	0.538461539	2521
no	YES	Suburban (suburbs)	Female	18-29 years	White	Neutral	High School Diploma or G.E.D.	Other	Permanent part-time	1-2 years	11	14	3	5.076923077	5.230769231	0.153846154	2522
no	YES	Urban (city)	Female	18-29 years	Black of African American	Neutral	High School Diploma or G.E.D.	Other	Permanent part-time	1-2 years	13	13	0	5.615384615	5.615384615	0	2523
no	no	Suburban (suburbs)	Female	18-29 years	White	Neutral	High School Diploma or G.E.D.	Other	Permanent part-time	6-10 years	12	19	7	6.692307692	7	0.307692308	2524
no	YES	Suburban (suburbs)	Female	18-29 years	White	Somewhat religious	Bachelor’s Degree	Other	Permanent part-time	3-5 years	13	16	3	5.923076923	5.923076923	0	2525
no	YES	Suburban (suburbs)	Female	18-29 years	White	Somewhat religious	Bachelor’s Degree	Other	Permanent part-time	Less than 1 year	12	17	5	5.615384615	7	1.384615385	2526
YES	YES	Suburban (suburbs)	Female	More than 44 years	White	Religious	Masters Degree or Doctoral Degree	Director	Permanent full-time	More than 15 years	17	17	0	5.538461539	5.692307692	0.153846154	2527
YES	YES	Suburban (suburbs)	Female	More than 44 years	Black of African American	Religious	CDA (Child Development Associate credential)	Teacher/caregiving staff (infant-age 5)	Permanent full-time	More than 15 years	10	15	5	6.923076923	5.538461539	-1.384615385	2528
YES	YES	Suburban (suburbs)	Female	More than 44 years	White	Neutral	Masters Degree or Doctoral Degree	Teacher/caregiving staff (infant-age 5)	Permanent full-time	More than 15 years	15	18	3	6.307692308	6.923076923	0.615384615	2529
YES	YES	Rural	Female	18-29 years	White	Religious	Associate’s Degree	Teacher/caregiving staff (infant-age 5)	Permanent part-time	Less than 1 year	15	19	4	6.692307692	6.769230769	0.076923077	2530
YES	YES	Rural	Female	30-44 years	White	Religious	High School Diploma or G.E.D.	Teacher/caregiving staff (infant-age 5)	Permanent full-time	11-15 years	15	16	1	5.307692308	5.384615385	0.076923077	2531
YES	YES	Rural	Female	18-29 years	Black of African American	Religious	High School Diploma or G.E.D.	Teacher/caregiving staff (infant-age 5)	Permanent part-time	6-10 years	12	11	-1	5.769230769	6	0.230769231	2532
YES	YES	Rural	Female	30-44 years	White	Religious	Bachelor’s Degree	Director	Permanent full-time	6-10 years	14	19	5	5.384615385	7	1.615384615	2533
YES	YES	Urban (city)	Female	30-44 years	White	Somewhat religious	Bachelor’s Degree	Director	Permanent full-time	11-15 years	17	20	3	6.384615385	6.923076923	0.538461539	2534
YES	YES	Rural	Female	More than 44 years	White	Somewhat religious	Bachelor’s Degree	Teacher/caregiving staff (infant-age 5)	Permanent full-time	More than 15 years	16	17	1	5.769230769	6.153846154	0.384615385	2535
YES	YES	Suburban (suburbs)	Female	30-44 years	White	Somewhat unreligious	Bachelor’s Degree	Kindergarten teacher	Permanent full-time	11-15 years	8	17	9	5.153846154	4.769230769	-0.384615385	2536
no	no	Suburban (suburbs)	Male	18-29 years	White	Religious	High School Diploma or G.E.D.	Teacher/caregiving staff (infant-age 5)	Permanent part-time	Less than 1 year	12	17	5	6.692307692	6.692307692	0	2537
no	YES	Suburban (suburbs)	Female	30-44 years	White	Religious	Bachelor’s Degree	Teacher/caregiving staff (infant-age 5)	Permanent full-time	3-5 years	15	15	0	5.538461539	5.692307692	0.153846154	2538
no	YES	Suburban (suburbs)	Male	30-44 years	White	Somewhat religious	Associate’s Degree	Other	Permanent part-time	11-15 years	10	15	5	5.307692308	4.923076923	-0.384615385	2539
no	no	Urban (city)	Female	18-29 years	White	Religious	Bachelor’s Degree	Early elementary teacher (grades 1-4)	Permanent full-time	1-2 years	14	15	1	7	7	0	2540
YES	YES	Urban (city)	Female	More than 44 years	White	Extremely religious	Bachelor’s Degree	Kindergarten teacher	Permanent full-time	More than 15 years	15	21	6	6.769230769	6.769230769	0	2541
no	no	Urban (city)	Male	18-29 years	Hispanic	Somewhat religious	Associate’s Degree	Other	Contract for special services/care	Less than 1 year	11	13	2	5.692307692	6.923076923	1.230769231	2542
no	YES	Suburban (suburbs)	Female	30-44 years	White	Unreligious	Masters Degree or Doctoral Degree	Other	Permanent full-time	6-10 years	13	20	7	4.153846154	6.076923077	1.923076923	2543
YES	no	Suburban (suburbs)	Female	18-29 years	Black of African American	Religious	High School Diploma or G.E.D.	Teacher/caregiving staff (infant-age 5)	Permanent full-time	1-2 years	12	12	0	5.538461539	5.461538462	-0.076923077	2544
YES	YES	Rural	Female	More than 44 years	White	Somewhat religious	CDA (Child Development Associate credential)	Teacher/caregiving staff (infant-age 5)	Permanent full-time	More than 15 years	9	18	9	4.769230769	6.307692308	1.538461539	2545
YES	YES	Rural	Male	More than 44 years	White	Neutral	8th Grade	Other	Volunteer	More than 15 years	14	20	6	6.461538462	7	0.538461539	2546
no	YES	Rural	Female	18-29 years	White	Neutral	8th Grade	Teacher/caregiving staff (infant-age 5)	Volunteer	1-2 years	8	14	6	6.307692308	6.461538462	0.153846154	2547
YES	no	Suburban (suburbs)	Female	18-29 years	Black of African American	Neutral	Associate’s Degree	Other	Permanent full-time	3-5 years	11	17	6	5.846153846	7	1.153846154	2548
YES	YES	Urban (city)	Female	More than 44 years	White	Somewhat religious	Masters Degree or Doctoral Degree	Director	Permanent full-time	More than 15 years	12	15	3	5.923076923	7	1.076923077	2549
YES	YES	Urban (city)	Female	30-44 years	White	Somewhat religious	Bachelor’s Degree	Assistant Director	Permanent part-time	More than 15 years	14	15	1	5.692307692	6.846153846	1.153846154	2550
no	no	Suburban (suburbs)	Female	More than 44 years	Asian	Neutral	Bachelor’s Degree	Kindergarten teacher	Permanent full-time	More than 15 years	13	18	5	5.384615385	6.230769231	0.846153846	2551
no	YES	Suburban (suburbs)	Male	18-29 years	White	Religious	High School Diploma or G.E.D.	Teacher/caregiving staff (infant-age 5)	Permanent full-time	3-5 years	20	18	-2	5.384615385	6	0.615384615	2552
YES	YES	Suburban (suburbs)	Female	30-44 years	White	Neutral	Associate’s Degree	Assistant Director	Permanent full-time	More than 15 years	18	18	0	6.230769231	7	0.769230769	2553
no	YES	Rural	Female	18-29 years	Black of African American	Somewhat religious	High School Diploma or G.E.D.	Support staff (e.g., cook, janitorial,secretarial, etc.)	Permanent full-time	1-2 years	16	17	1	5	6.153846154	1.153846154	2554
no	YES	Suburban (suburbs)	Female	18-29 years	White	Religious	High School Diploma or G.E.D.	Teacher/caregiving staff (infant-age 5)	Permanent part-time	Less than 1 year	17	17	0	5.153846154	6.230769231	1.076923077	2555
YES	YES	Urban (city)	Female	30-44 years	White	Unreligious	Bachelor’s Degree	Teacher/caregiving staff (infant-age 5)	Permanent part-time	11-15 years	20	20	0	7	6.615384615	-0.384615385	2556
no	YES	Suburban (suburbs)	Female	18-29 years	White	Religious	Bachelor’s Degree	Teacher/caregiving staff (infant-age 5)	Permanent part-time	Less than 1 year	17	19	2	5.692307692	6.384615385	0.692307692	2557
YES	YES	Rural	Female	18-29 years	White	Religious	High School Diploma or G.E.D.	Teacher/caregiving staff (infant-age 5)	Permanent full-time	3-5 years	13	16	3	5.230769231	4.307692308	-0.923076923	2558
YES	no	Suburban (suburbs)	Female	30-44 years	White	Neutral	Bachelor’s Degree	Teacher/caregiving staff (infant-age 5)	Permanent full-time	11-15 years	3	12	9	4.769230769	5.384615385	0.615384615	2559
YES	YES	Suburban (suburbs)	Female	30-44 years	White	Neutral	Bachelor’s Degree	Teacher/caregiving staff (infant-age 5)	Permanent full-time	11-15 years	15	19	4	6.846153846	7	0.153846154	2560
YES	YES	Suburban (suburbs)	Female	30-44 years	White	Religious	Associate’s Degree	Teacher/caregiving staff (infant-age 5)	Permanent full-time	6-10 years	20	20	0	6.384615385	7	0.615384615	2561
no	no	Rural	Female	18-29 years	White	Unreligious	High School Diploma or G.E.D.	Teacher/caregiving staff (infant-age 5)	Permanent full-time	6-10 years	9	15	6	5.846153846	5.615384615	-0.230769231	2562
YES	no	Rural	Female	More than 44 years	White	Somewhat religious	Bachelor’s Degree	Teacher/caregiving staff (infant-age 5)	Permanent full-time	More than 15 years	12	19	7	5.230769231	6.846153846	1.615384615	2563
no	YES	Suburban (suburbs)	Female	18-29 years	White	Neutral	Associate’s Degree	Teacher/caregiving staff (infant-age 5)	Permanent full-time	1-2 years	12	14	2	5.076923077	5.923076923	0.846153846	2564
no	YES	Rural	Female	18-29 years	White	Somewhat unreligious	Bachelor’s Degree	Teacher/caregiving staff (infant-age 5)	Permanent part-time	Less than 1 year	18	20	2	6	6.384615385	0.384615385	2565
YES	YES	Suburban (suburbs)	Female	30-44 years	White	Somewhat religious	High School Diploma or G.E.D.	Teacher/caregiving staff (infant-age 5)	Permanent full-time	More than 15 years	12	15	3	7	7	0	2566
YES	YES	Suburban (suburbs)	Female	30-44 years	White	Somewhat religious	CDA (Child Development Associate credential)	Teacher/caregiving staff (infant-age 5)	Permanent full-time	11-15 years	16	18	2	6.153846154	7	0.846153846	2567
no	YES	Urban (city)	Female	18-29 years	White	Neutral	Bachelor’s Degree	Other	Permanent full-time	3-5 years	15	14	-1	5.923076923	6	0.076923077	2568
no	YES	Suburban (suburbs)	Female	18-29 years	White	Religious	High School Diploma or G.E.D.	Other	Permanent part-time	Less than 1 year	12	13	1	4.461538462	6.384615385	1.923076923	2569
YES	YES	Urban (city)	Female	More than 44 years	White	Religious	High School Diploma or G.E.D.	Other	Permanent part-time	Less than 1 year	15	14	-1	5.461538462	5.615384615	0.153846154	2570
no	no	Urban (city)	Female	18-29 years	White	Religious	8th Grade	Other	Volunteer	1-2 years	11	13	2	4.846153846	4.615384615	-0.230769231	2571
YES	YES	Urban (city)	Female	30-44 years	Black of African American	Somewhat religious	CDA (Child Development Associate credential)	Teacher/caregiving staff (infant-age 5)	Permanent full-time	6-10 years	14	19	5	6.692307692	6.461538462	-0.230769231	2572
YES	YES	Urban (city)	Female	More than 44 years	Black of African American	Religious	High School Diploma or G.E.D.	Teacher/caregiving staff (infant-age 5)	Permanent part-time	11-15 years	16	16	0	6	6	0	2573
no	YES	Urban (city)	Female	18-29 years	Black of African American	Somewhat religious	Bachelor’s Degree	Other	Permanent full-time	3-5 years	14	15	1	5.538461539	6.846153846	1.307692308	2574
YES	YES	Urban (city)	Female	30-44 years	Black of African American	Religious	Associate’s Degree	Director	Permanent full-time	Less than 1 year	12	15	3	5.461538462	6	0.538461539	2575
YES	YES	Suburban (suburbs)	Female	30-44 years	Other	Religious	Masters Degree or Doctoral Degree	Other	Permanent full-time	11-15 years	15	16	1	7	7	0	2576
no	YES	Suburban (suburbs)	Female	18-29 years	White	Somewhat religious	Masters Degree or Doctoral Degree	Other	Contract for special services/care	3-5 years	14	17	3	7	7	0	2577
YES	YES	Urban (city)	Female	More than 44 years	Black of African American	Religious	Masters Degree or Doctoral Degree	Director	Other	More than 15 years	14	16	2	5.923076923	6.307692308	0.384615385	2578
YES	YES	Urban (city)	Female	30-44 years	White	Somewhat religious	Bachelor’s Degree	Other	Permanent full-time	Less than 1 year	13	18	5	6.153846154	7	0.846153846	2579
YES	YES	Suburban (suburbs)	Female	More than 44 years	White	Religious	High School Diploma or G.E.D.	Director	Permanent full-time	More than 15 years	15	15	0	6.307692308	5.230769231	-1.076923077	2580
no	no	Rural	Female	More than 44 years	American Indian or Alaska Native	Somewhat religious	High School Diploma or G.E.D.	Other	Permanent full-time	More than 15 years	6	11	5	5.153846154	6.076923077	0.923076923	2581
no	YES	Rural	Female	30-44 years	White	Religious	Associate’s Degree	Teacher/caregiving staff (infant-age 5)	Permanent full-time	11-15 years	14	17	3	6.076923077	6.846153846	0.769230769	2582
no	no	Suburban (suburbs)	Female	18-29 years	White	Religious	High School Diploma or G.E.D.	Teacher/caregiving staff (infant-age 5)	Permanent part-time	Less than 1 year	14	16	2	5.461538462	7	1.538461539	2583
no	YES	Suburban (suburbs)	Female	18-29 years	White	Somewhat religious	8th Grade	Other	Permanent part-time	3-5 years	17	17	0	5.615384615	6.307692308	0.692307692	2584
no	YES	Suburban (suburbs)	Male	More than 44 years	White	Unreligious	Masters Degree or Doctoral Degree	Other	Permanent full-time	More than 15 years	16	17	1	5.769230769	6.076923077	0.307692308	2585
YES	no	Rural	Female	More than 44 years	White	Somewhat religious	Associate’s Degree	Teacher/caregiving staff (infant-age 5)	Permanent part-time	6-10 years	10	12	2	5.384615385	6.153846154	0.769230769	2586
YES	YES	Suburban (suburbs)	Female	30-44 years	White	Neutral	Associate’s Degree	Teacher/caregiving staff (infant-age 5)	Permanent part-time	11-15 years	9	15	6	4.769230769	5.615384615	0.846153846	2587
no	YES	Rural	Female	30-44 years	White	Somewhat religious	Associate’s Degree	Other	Permanent full-time	Less than 1 year	17	19	2	5.384615385	7	1.615384615	2588
YES	no	Suburban (suburbs)	Female	More than 44 years	White	Extremely religious	High School Diploma or G.E.D.	Teacher/caregiving staff (infant-age 5)	Permanent full-time	More than 15 years				4.615384615	6	1.384615385	2589
YES	YES	Suburban (suburbs)	Female	More than 44 years	White	Somewhat religious	Bachelor’s Degree	Kindergarten teacher	Permanent full-time	3-5 years	17	18	1	6	6	0	2590
no	no	Suburban (suburbs)	Female	18-29 years	White	Religious	High School Diploma or G.E.D.	Teacher/caregiving staff (infant-age 5)	Permanent part-time	Less than 1 year	13	12	-1	5.384615385	5.615384615	0.230769231	2591
no	YES	Suburban (suburbs)	Female	More than 44 years	White	Religious	Associate’s Degree	Other	Permanent full-time	3-5 years	14	18	4	5.923076923	6.846153846	0.923076923	2592
YES	YES	Rural	Female	30-44 years	White	Somewhat religious	Bachelor’s Degree	Teacher/caregiving staff (infant-age 5)	Permanent full-time	More than 15 years	16	19	3	5.076923077	7	1.923076923	2593
YES	no	Suburban (suburbs)	Female	More than 44 years	Black of African American	Extremely religious	Bachelor’s Degree	Teacher/caregiving staff (infant-age 5)	Permanent full-time	More than 15 years	22	23	1	6.076923077	6.461538462	0.384615385	2594
YES	YES	Suburban (suburbs)	Female	More than 44 years	Hispanic	Neutral	Masters Degree or Doctoral Degree	Director	Permanent full-time	More than 15 years	15	18	3	6.692307692	6.923076923	0.230769231	2595
YES	YES	Suburban (suburbs)	Female	More than 44 years	White	Neutral	Bachelor’s Degree	Director	Permanent full-time	6-10 years	19	23	4	6	6.923076923	0.923076923	2596
YES	YES	Suburban (suburbs)	Female	More than 44 years	White	Somewhat religious	Bachelor’s Degree	Director	Permanent full-time	More than 15 years	14	20	6	5.538461539	7	1.461538462	2597
no	YES	Rural	Female	18-29 years	White	Somewhat religious	High School Diploma or G.E.D.	Other	Seasonal or short-term (e.g. summer, student)	Less than 1 year	18	17	-1	5.461538462	5.923076923	0.461538462	2598
YES	YES	Rural	Female	More than 44 years	White	Neutral	CDA (Child Development Associate credential)	Other	Permanent full-time	More than 15 years	18	19	1	6	6.538461539	0.538461539	2599
no	YES	Urban (city)	Female	More than 44 years	Hispanic	Religious	High School Diploma or G.E.D.	Other	Permanent part-time	11-15 years	11	8	-3	5.461538462	5.076923077	-0.384615385	2600
no	YES	Suburban (suburbs)	Female	18-29 years	White	Somewhat religious	High School Diploma or G.E.D.	Teacher/caregiving staff (infant-age 5)	Permanent full-time	6-10 years	17	20	3	6.538461539	7	0.461538462	2601
YES	YES	Suburban (suburbs)	Female	More than 44 years	White	Religious	Associate’s Degree	Other	Permanent full-time	More than 15 years	13	18	5	6.384615385	6.923076923	0.538461539	2602
no	no	Urban (city)	Male	18-29 years	Black of African American	Somewhat religious	Associate’s Degree	Teacher/caregiving staff (infant-age 5)	Permanent part-time	Less than 1 year	13	18	5	6.384615385	7	0.615384615	2603
YES	YES	Suburban (suburbs)	Female	30-44 years	Black of African American	Religious	CDA (Child Development Associate credential)	Teacher/caregiving staff (infant-age 5)	Permanent part-time	More than 15 years	18	14	-4	5.230769231	6.307692308	1.076923077	2604
no	no	Suburban (suburbs)	Female	18-29 years	White	Somewhat religious	High School Diploma or G.E.D.	Teacher/caregiving staff (infant-age 5)	Permanent full-time	1-2 years	13	17	4	5.846153846	6.923076923	1.076923077	2605
no	no	Rural	Female	18-29 years	White	Somewhat religious	Bachelor’s Degree	Teacher/caregiving staff (infant-age 5)	Permanent full-time	3-5 years	15	17	2	6.307692308	7	0.692307692	2606
no	no	Suburban (suburbs)	Female	18-29 years	Other	Religious	Bachelor’s Degree	Teacher/caregiving staff (infant-age 5)	Permanent full-time	3-5 years	19	19	0	6.307692308	6.461538462	0.153846154	2607
YES	YES	Rural	Female	More than 44 years	White	Neutral	CDA (Child Development Associate credential)	Teacher/caregiving staff (infant-age 5)	Permanent part-time	6-10 years	14	14	0	5.692307692	5.692307692	0	2608
no	no	Suburban (suburbs)	Female	18-29 years	White	Religious	High School Diploma or G.E.D.	Teacher/caregiving staff (infant-age 5)	Volunteer	Less than 1 year	10	18	8	5.384615385	6.769230769	1.384615385	2609
YES	no	Urban (city)	Female	More than 44 years	White	Neutral	Masters Degree or Doctoral Degree	Other	Other	More than 15 years	15	18	3	5.153846154	7	1.846153846	2610
no	no	Suburban (suburbs)	Female	30-44 years	White	Somewhat religious	Masters Degree or Doctoral Degree	Teacher/caregiving staff (infant-age 5)	Permanent full-time	11-15 years	11	15	4	6.384615385	6.692307692	0.307692308	2611
no	YES	Rural	Male	30-44 years	White	Somewhat religious	Bachelor’s Degree	Other	Permanent full-time	Less than 1 year	17	23	6	5.769230769	7	1.230769231	2612
YES	YES	Urban (city)	Female	More than 44 years	Black of African American	Religious	Masters Degree or Doctoral Degree	Director	Permanent full-time	More than 15 years				6.230769231	6.615384615	0.384615385	2613
no	no	Rural	Female	18-29 years	White	Somewhat religious	Bachelor’s Degree	Teacher/caregiving staff (infant-age 5)	Permanent full-time	1-2 years	11	17	6	7	6.076923077	-0.923076923	2614
YES	YES	Suburban (suburbs)	Male	30-44 years	White	Unreligious	Masters Degree or Doctoral Degree	Director	Permanent full-time	11-15 years	12	17	5	5.076923077	6.538461539	1.461538462	2615
no	no	Urban (city)	Female	30-44 years	White	Somewhat unreligious	High School Diploma or G.E.D.	Teacher/caregiving staff (infant-age 5)	Permanent part-time	6-10 years	10	13	3	6.307692308	6.307692308	0	2616
YES	YES	Rural	Female	More than 44 years	White	Extremely religious	Associate’s Degree	Director	Permanent full-time	6-10 years	14	19	5	4.923076923	6.307692308	1.384615385	2617
no	no	Suburban (suburbs)	Male	More than 44 years	White	Extremely religious	Masters Degree or Doctoral Degree	Other	Other	6-10 years	14	18	4	6.538461539	7	0.461538462	2618
YES	YES	Urban (city)	Female	30-44 years	White	Neutral	Masters Degree or Doctoral Degree	Other	Permanent full-time	6-10 years	19	22	3	6.538461539	7	0.461538462	2619
YES	YES	Urban (city)	Female	18-29 years	Black of African American	Religious	High School Diploma or G.E.D.	Teacher/caregiving staff (infant-age 5)	Permanent part-time	Less than 1 year	15	15	0	6.230769231	6.538461539	0.307692308	2620
YES	YES	Rural	Female	30-44 years	White	Unreligious	Associate’s Degree	Teacher/caregiving staff (infant-age 5)	Permanent full-time	1-2 years	16	19	3	5.692307692	6.230769231	0.538461539	2621
no	YES	Suburban (suburbs)	Female	18-29 years	White	Extremely religious	High School Diploma or G.E.D.	Teacher/caregiving staff (infant-age 5)	Permanent part-time	1-2 years	14	15	1	6.846153846	7	0.153846154	2622
no	no	Suburban (suburbs)	Female	18-29 years	White	Extremely religious	High School Diploma or G.E.D.	Teacher/caregiving staff (infant-age 5)	Permanent full-time	1-2 years	11	19	8	5.692307692	6.153846154	0.461538462	2623
YES	no	Rural	Female	More than 44 years	White	Extremely religious	High School Diploma or G.E.D.	Teacher/caregiving staff (infant-age 5)	Permanent full-time	11-15 years	17	22	5	5.461538462	6.461538462	1	2624
YES	YES	Suburban (suburbs)	Female	30-44 years	White	Religious	Associate’s Degree	Other	Contract for special services/care	6-10 years	15	16	1	6.538461539	7	0.461538462	2625
no	YES	Suburban (suburbs)	Female	More than 44 years	White	Somewhat religious	Bachelor’s Degree	Early elementary teacher (grades 1-4)	Permanent part-time	1-2 years	14	16	2	5	5	0	2626
YES	no	Urban (city)	Female	More than 44 years	White	Neutral	High School Diploma or G.E.D.	Other	Permanent full-time	More than 15 years	16	19	3	5.538461539	6.923076923	1.384615385	2627
no	YES	Urban (city)	Male	30-44 years	White	Neutral	Bachelor’s Degree	Assistant Director	Permanent full-time	6-10 years	16	15	-1	5.923076923	6.538461539	0.615384615	2628
YES	YES	Suburban (suburbs)	Female	More than 44 years	White	Unreligious	Associate’s Degree	Other	Permanent full-time	More than 15 years	14	14	0	6.769230769	6.846153846	0.076923077	2629
no	YES	Suburban (suburbs)	Female	18-29 years	White	Somewhat religious	Bachelor’s Degree	Early elementary teacher (grades 1-4)	Permanent full-time	Less than 1 year	12	12	0	6.692307692	6.692307692	0	2630
no	no	Suburban (suburbs)	Female	30-44 years	White	Religious	High School Diploma or G.E.D.	Assistant Director	Permanent full-time	More than 15 years	11	13	2	4.538461539	4.307692308	-0.230769231	2631
YES	YES	Urban (city)	Female	30-44 years	White	Extremely Unreligious	Masters Degree or Doctoral Degree	Director	Permanent full-time	11-15 years	17	17	0	6.615384615	6.846153846	0.230769231	2632
no	no	Suburban (suburbs)	Female	18-29 years	White	Neutral	Bachelor’s Degree	Teacher/caregiving staff (infant-age 5)	Permanent full-time	3-5 years	19	17	-2	4.692307692	6.076923077	1.384615385	2633
no	no	Rural	Female	18-29 years	White	Somewhat religious	High School Diploma or G.E.D.	Teacher/caregiving staff (infant-age 5)	Permanent full-time	Less than 1 year	11	11	0	5.846153846	6.538461539	0.692307692	2634
YES	no	Urban (city)	Female	30-44 years	White	Religious	High School Diploma or G.E.D.	Teacher/caregiving staff (infant-age 5)	Permanent full-time	6-10 years	11	18	7	6.461538462	7	0.538461539	2635
no	YES	Suburban (suburbs)	Female	18-29 years	White	Neutral	High School Diploma or G.E.D.	Other	Permanent part-time	3-5 years	17	14	-3	6.538461539	7	0.461538462	2636
YES	YES	Suburban (suburbs)	Female	More than 44 years	White	Neutral	Bachelor’s Degree	Teacher/caregiving staff (infant-age 5)	Permanent full-time	6-10 years	12	12	0	5.461538462	6.461538462	1	2637
no	no	Suburban (suburbs)	Female	18-29 years	White	Somewhat religious	Associate’s Degree	Teacher/caregiving staff (infant-age 5)	Permanent full-time	Less than 1 year	14	16	2	5.692307692	6	0.307692308	2638
YES	no	Suburban (suburbs)	Female	18-29 years	Black of African American	Somewhat religious	Masters Degree or Doctoral Degree	Teacher/caregiving staff (infant-age 5)	Permanent part-time	1-2 years	13	12	-1	6.076923077	6.923076923	0.846153846	2639
YES	YES	Suburban (suburbs)	Female	30-44 years	White	Neutral	Bachelor’s Degree	Director	Permanent full-time	More than 15 years	18	16	-2	7	6.846153846	-0.153846154	2640
no	YES	Suburban (suburbs)	Female	18-29 years	White	Somewhat religious	Masters Degree or Doctoral Degree	Teacher/caregiving staff (infant-age 5)	Permanent part-time	3-5 years	11	14	3	5.692307692	6.076923077	0.384615385	2641
no	YES	Suburban (suburbs)	Female	30-44 years	White	Somewhat religious	Bachelor’s Degree	Director	Permanent full-time	More than 15 years	6	18	12	5.076923077	7	1.923076923	2642
no	YES	Suburban (suburbs)	Female	18-29 years	White	Neutral	High School Diploma or G.E.D.	Other	Seasonal or short-term (e.g. summer, student)	Less than 1 year	14	16	2	6.384615385	7	0.615384615	2643
YES	YES	Urban (city)	Female	30-44 years	White	Religious	Associate’s Degree	Teacher/caregiving staff (infant-age 5)	Permanent full-time	More than 15 years	15	15	0	5.230769231	5.923076923	0.692307692	2644
YES	YES	Suburban (suburbs)	Female	More than 44 years	White	Unreligious	Masters Degree or Doctoral Degree	Director	Permanent full-time	More than 15 years	13	21	8	5.692307692	6	0.307692308	2645
no	no	Suburban (suburbs)	Female	18-29 years	White	Religious	High School Diploma or G.E.D.	Teacher/caregiving staff (infant-age 5)	Permanent part-time	Less than 1 year	10	19	9	6.076923077	6.769230769	0.692307692	2646
YES	no	Rural	Male	More than 44 years	White	Extremely religious	High School Diploma or G.E.D.	Other	Other	Less than 1 year	16	19	3	7	7	0	2647
no	no	Suburban (suburbs)	Male	18-29 years	White	Somewhat unreligious	Bachelor’s Degree	Early elementary teacher (grades 1-4)	Permanent part-time	3-5 years	11	13	2	5.923076923	5.538461539	-0.384615385	2648
YES	YES	Suburban (suburbs)	Female	More than 44 years	White	Neutral	Associate’s Degree	Teacher/caregiving staff (infant-age 5)	Permanent full-time	6-10 years	15	18	3	5.846153846	6.307692308	0.461538462	2649
YES	YES	Suburban (suburbs)	Female	More than 44 years	Black of African American	Religious	Associate’s Degree	Teacher/caregiving staff (infant-age 5)	Permanent part-time	6-10 years	11	14	3	7	7	0	2650
YES	no	Rural	Female	More than 44 years	White	Somewhat religious	Bachelor’s Degree	Teacher/caregiving staff (infant-age 5)	Permanent full-time	1-2 years	15	20	5	5.846153846	7	1.153846154	2651
no	YES	Urban (city)	Male	18-29 years	White	Extremely Unreligious	High School Diploma or G.E.D.	Other	Seasonal or short-term (e.g. summer, student)	6-10 years	17	17	0	6.538461539	7	0.461538462	2652
no	YES	Urban (city)	Female	18-29 years	White	Unreligious	CDA (Child Development Associate credential)	Teacher/caregiving staff (infant-age 5)	Seasonal or short-term (e.g. summer, student)	6-10 years	14	15	1	6.076923077	6	-0.076923077	2653
no	no	Rural	Female	More than 44 years	White	Religious	High School Diploma or G.E.D.	Teacher/caregiving staff (infant-age 5)	Permanent part-time	6-10 years	15	21	6	5.076923077	6.076923077	1	2654
YES	YES	Rural	Female	More than 44 years	White	Neutral	Associate’s Degree	Kindergarten teacher	Permanent full-time	More than 15 years	15	18	3	5.769230769	6.846153846	1.076923077	2655
YES	no	Urban (city)	Female	18-29 years	White	Neutral	High School Diploma or G.E.D.	Teacher/caregiving staff (infant-age 5)	Permanent full-time	Less than 1 year	12	14	2	6.307692308	7	0.692307692	2656
YES	YES	Rural	Female	More than 44 years	White	Neutral	High School Diploma or G.E.D.	Teacher/caregiving staff (infant-age 5)	Permanent full-time	More than 15 years	14	22	8	5.461538462	6.461538462	1	2657
YES	YES	Urban (city)	Female	More than 44 years	Black of African American	Extremely religious	Masters Degree or Doctoral Degree	Director	Permanent full-time	More than 15 years	11	18	7	6.384615385	7	0.615384615	2658
YES	YES	Urban (city)	Female	30-44 years	White	Religious	Associate’s Degree	Teacher/caregiving staff (infant-age 5)	Permanent full-time	More than 15 years	10	16	6	4.615384615	5.538461539	0.923076923	2659
YES	YES	Urban (city)	Female	More than 44 years	White	Neutral	CDA (Child Development Associate credential)	Teacher/caregiving staff (infant-age 5)	Permanent part-time	6-10 years	9	14	5	5.692307692	6.307692308	0.615384615	2660
YES	no	Suburban (suburbs)	Female	30-44 years	White	Religious	Masters Degree or Doctoral Degree	Teacher/caregiving staff (infant-age 5)	Permanent part-time	3-5 years	6	19	13	6.307692308	6.769230769	0.461538462	2661
no	YES	Suburban (suburbs)	Female	30-44 years	White	Religious	Bachelor’s Degree	Teacher/caregiving staff (infant-age 5)	Permanent full-time	11-15 years	17	18	1	6.230769231	6.923076923	0.692307692	2662
YES	YES	Suburban (suburbs)	Female	18-29 years	White	Religious	CDA (Child Development Associate credential)	Teacher/caregiving staff (infant-age 5)	Substitute teacher	3-5 years	17	17	0	4.923076923	6.076923077	1.153846154	2663
YES	YES	Urban (city)	Female	More than 44 years	Hispanic	Neutral	CDA (Child Development Associate credential)	Teacher/caregiving staff (infant-age 5)	Permanent full-time	More than 15 years	9	17	8	5.846153846	6.538461539	0.692307692	2664
YES	YES	Suburban (suburbs)	Female	More than 44 years	White	Religious	CDA (Child Development Associate credential)	Early elementary teacher (grades 1-4)	Permanent part-time	6-10 years	14	18	4	4.153846154	5.923076923	1.769230769	2665
YES	YES	Suburban (suburbs)	Female	30-44 years	White	Religious	Masters Degree or Doctoral Degree	Teacher/caregiving staff (infant-age 5)	Permanent full-time	11-15 years				6.538461539	7	0.461538462	2666
no	YES	Urban (city)	Female	18-29 years	Black of African American	Somewhat religious	High School Diploma or G.E.D.	Other	Seasonal or short-term (e.g. summer, student)	3-5 years	12	13	1	5.384615385	5.230769231	-0.153846154	2667
no	YES	Suburban (suburbs)	Female	18-29 years	Black of African American	Religious	Bachelor’s Degree	Teacher/caregiving staff (infant-age 5)	Permanent full-time	1-2 years	13	18	5	6.538461539	7	0.461538462	2668
YES	YES	Suburban (suburbs)	Female	30-44 years	White	Somewhat religious	Associate’s Degree	Teacher/caregiving staff (infant-age 5)	Permanent part-time	More than 15 years	4	3	-1	5.692307692	4.307692308	-1.384615385	2669
no	no	Suburban (suburbs)	Female	30-44 years	Black of African American	Somewhat religious	CDA (Child Development Associate credential)	Teacher/caregiving staff (infant-age 5)	Permanent full-time	11-15 years	14	16	2	5.153846154	6.615384615	1.461538462	2670
no	no	Suburban (suburbs)	Female	30-44 years	Black of African American	Somewhat religious	CDA (Child Development Associate credential)	Teacher/caregiving staff (infant-age 5)	Permanent full-time	11-15 years	14	18	4	5.923076923	6.846153846	0.923076923	2671
YES	no	Suburban (suburbs)	Female	30-44 years	Black of African American	Religious	CDA (Child Development Associate credential)	Teacher/caregiving staff (infant-age 5)	Permanent full-time	6-10 years	10	14	4	6.076923077	6	-0.076923077	2672
no	YES	Suburban (suburbs)	Female	30-44 years	Black of African American	Somewhat religious	CDA (Child Development Associate credential)	Teacher/caregiving staff (infant-age 5)	Permanent full-time	11-15 years	9	23	14	4.076923077	5.538461539	1.461538462	2673
YES	YES	Suburban (suburbs)	Male	More than 44 years	White	Religious	Masters Degree or Doctoral Degree	Other	Permanent part-time	More than 15 years	15	17	2	5.230769231	5.692307692	0.461538462	2674
no	YES	Urban (city)	Female	18-29 years	White	Religious	Bachelor’s Degree	Teacher/caregiving staff (infant-age 5)	Permanent full-time	1-2 years	19	21	2	6.230769231	7	0.769230769	2675
no	YES	Rural	Female	More than 44 years	White	Religious	Bachelor’s Degree	Director	Permanent full-time	More than 15 years	18	19	1	5.923076923	6.769230769	0.846153846	2676
no	no	Urban (city)	Female	More than 44 years	Black of African American	Religious	High School Diploma or G.E.D.	Other	Permanent full-time	6-10 years	11	17	6	6.307692308	7	0.692307692	2677
YES	no	Suburban (suburbs)	Male	30-44 years	Black of African American	Neutral	High School Diploma or G.E.D.	Teacher/caregiving staff (infant-age 5)	Permanent full-time	1-2 years	16	16	0	5.615384615	6.307692308	0.692307692	2678
no	YES	Rural	Female	18-29 years	Hispanic	Neutral	Masters Degree or Doctoral Degree	Teacher/caregiving staff (infant-age 5)	Permanent full-time	1-2 years	13	14	1	5.615384615	5.692307692	0.076923077	2679
YES	YES	Rural	Female	More than 44 years	White	Neutral	High School Diploma or G.E.D.	Support staff (e.g., cook, janitorial,secretarial, etc.)	Permanent full-time	More than 15 years	15	13	-2	4	5.692307692	1.692307692	2680
YES	YES	Urban (city)	Male	More than 44 years	Black of African American	Religious	Masters Degree or Doctoral Degree	Other	Other	3-5 years	15	18	3	5.769230769	5.846153846	0.076923077	2681
YES	no	Suburban (suburbs)	Female	More than 44 years	White	Religious	High School Diploma or G.E.D.	Teacher/caregiving staff (infant-age 5)	Permanent part-time	More than 15 years	12	16	4	6.692307692	6.307692308	-0.384615385	2682
no	YES	Suburban (suburbs)	Male	18-29 years	White	Somewhat religious	High School Diploma or G.E.D.	Early elementary teacher (grades 1-4)	Permanent part-time	6-10 years	10	10	0	4.846153846	4.384615385	-0.461538462	2683
no	YES	Urban (city)	Female	18-29 years	White	Somewhat religious	High School Diploma or G.E.D.	Other	Permanent part-time	1-2 years	12	20	8	6.692307692	6.769230769	0.076923077	2684
YES	YES	Suburban (suburbs)	Female	30-44 years	White	Religious	Associate’s Degree	Teacher/caregiving staff (infant-age 5)	Permanent part-time	6-10 years	13	13	0	5.384615385	5.230769231	-0.153846154	2685
YES	YES	Suburban (suburbs)	Male	30-44 years	White	Religious	Masters Degree or Doctoral Degree	Director	Permanent full-time	11-15 years	17	20	3	6.615384615	7	0.384615385	2686
no	YES	Suburban (suburbs)	Female	18-29 years	White	Religious	Bachelor’s Degree	Other	Seasonal or short-term (e.g. summer, student)	6-10 years	16	20	4	6.615384615	6.846153846	0.230769231	2687
no	YES	Suburban (suburbs)	Female	18-29 years	Black of African American	Neutral	High School Diploma or G.E.D.	Other	Permanent part-time	3-5 years	13	14	1	6.923076923	7	0.076923077	2688
no	YES	Suburban (suburbs)	Female	18-29 years	White	Extremely Unreligious	High School Diploma or G.E.D.	Teacher/caregiving staff (infant-age 5)	Permanent part-time	1-2 years	14	18	4	5.538461539	6.846153846	1.307692308	2689
no	YES	Rural	Female	18-29 years	White	Somewhat religious	Bachelor’s Degree	Teacher/caregiving staff (infant-age 5)	Permanent part-time	Less than 1 year	13	21	8	5.692307692	6	0.307692308	2690
no	YES	Suburban (suburbs)	Female	18-29 years	White	Religious	High School Diploma or G.E.D.	Teacher/caregiving staff (infant-age 5)	Permanent part-time	3-5 years	12	12	0	5.769230769	6.538461539	0.769230769	2691
no	YES	Suburban (suburbs)	Female	18-29 years	White	Religious	Bachelor’s Degree	Teacher/caregiving staff (infant-age 5)	Permanent part-time	3-5 years	11	19	8	5	6.307692308	1.307692308	2692
YES	YES	Urban (city)	Female	More than 44 years	White	Extremely religious	Bachelor’s Degree	Teacher/caregiving staff (infant-age 5)	Permanent part-time	11-15 years	8	22	14	6.076923077	6.769230769	0.692307692	2693
YES	YES	Suburban (suburbs)	Female	More than 44 years	Other	Somewhat religious	Associate’s Degree	Teacher/caregiving staff (infant-age 5)	Permanent part-time	6-10 years	12	18	6	6.461538462	7	0.538461539	2694
YES	YES	Urban (city)	Female	More than 44 years	White	Somewhat religious	Bachelor’s Degree	Teacher/caregiving staff (infant-age 5)	Permanent full-time	6-10 years	14	18	4	5.230769231	6	0.769230769	2695
YES	YES	Rural	Female	More than 44 years	White	Religious	High School Diploma or G.E.D.	Other	Permanent full-time	More than 15 years	13	16	3	7	7	0	2696
no	YES	Urban (city)	Female	18-29 years	White	Somewhat religious	Bachelor’s Degree	Teacher/caregiving staff (infant-age 5)	Permanent full-time	1-2 years	10	23	13	5.769230769	6.076923077	0.307692308	2697
YES	YES	Rural	Female	More than 44 years	White	Somewhat religious	CDA (Child Development Associate credential)	Other	Permanent part-time	More than 15 years	14	17	3	7	7	0	2698
YES	YES	Suburban (suburbs)	Female	30-44 years	White	Unreligious	Bachelor’s Degree	Other	Permanent full-time	6-10 years	16	21	5	6.923076923	7	0.076923077	2699
YES	no	Urban (city)	Female	18-29 years	White	Religious	High School Diploma or G.E.D.	Teacher/caregiving staff (infant-age 5)	Seasonal or short-term (e.g. summer, student)	3-5 years	15	15	0	5.769230769	6.461538462	0.692307692	2700
YES	YES	Urban (city)	Female	More than 44 years	Asian	Unreligious	Bachelor’s Degree	Other	Permanent full-time	More than 15 years	13	12	-1	4.692307692	5	0.307692308	2701
YES	YES	Suburban (suburbs)	Female	More than 44 years	White	Somewhat religious	High School Diploma or G.E.D.	Teacher/caregiving staff (infant-age 5)	Permanent part-time	More than 15 years	14	15	1	6.538461539	6.538461539	0	2702
no	YES	Rural	Female	18-29 years	White	Neutral	Bachelor’s Degree	Director	Permanent full-time	6-10 years	13	18	5	5.615384615	7	1.384615385	2703
YES	no	Urban (city)	Female	More than 44 years	Black of African American	Somewhat religious	High School Diploma or G.E.D.	Support staff (e.g., cook, janitorial,secretarial, etc.)	Permanent full-time	More than 15 years	9	9	0	5.769230769	5.461538462	-0.307692308	2704
no	YES	Urban (city)	Female	18-29 years	White	Religious	Bachelor’s Degree	Early elementary teacher (grades 1-4)	Permanent full-time	Less than 1 year	17	21	4	5.769230769	7	1.230769231	2705
YES	YES	Suburban (suburbs)	Female	More than 44 years	White	Religious	CDA (Child Development Associate credential)	Early elementary teacher (grades 1-4)	Permanent part-time	11-15 years	14	19	5	5.769230769	6.692307692	0.923076923	2706
no	YES	Urban (city)	Female	More than 44 years	White	Somewhat religious	Associate’s Degree	Other	Permanent part-time	3-5 years	15	17	2	6.307692308	6.846153846	0.538461539	2707
no	YES	Urban (city)	Female	18-29 years	White	Somewhat religious	Associate’s Degree	Teacher/caregiving staff (infant-age 5)	Permanent full-time	1-2 years	13	13	0	5.230769231	5.923076923	0.692307692	2708
YES	YES	Rural	Female	More than 44 years	White	Religious	Associate’s Degree	Teacher/caregiving staff (infant-age 5)	Permanent part-time	1-2 years	10	19	9	4.538461539	5.153846154	0.615384615	2709
YES	YES	Urban (city)	Female	18-29 years	Black of African American	Somewhat unreligious	Associate’s Degree	Teacher/caregiving staff (infant-age 5)	Permanent full-time	Less than 1 year	13	13	0	7	7	0	2710
no	YES	Suburban (suburbs)	Male	18-29 years	White	Somewhat religious	High School Diploma or G.E.D.	Teacher/caregiving staff (infant-age 5)	Permanent part-time	3-5 years	14	22	8	5.923076923	6.769230769	0.846153846	2711
YES	no	Urban (city)	Female	30-44 years	Black of African American	Religious	CDA (Child Development Associate credential)	Other	Permanent full-time	6-10 years				5.153846154	6	0.846153846	2712
YES	YES	Urban (city)	Female	30-44 years	Black of African American	Religious	Bachelor’s Degree	Director	Permanent full-time	11-15 years	14	18	4	6.923076923	6.846153846	-0.076923077	2713
YES	YES	Urban (city)	Female	More than 44 years	White	Somewhat religious	Bachelor’s Degree	Other	Permanent full-time	More than 15 years	15	20	5	7	7	0	2714
YES	YES	Urban (city)	Female	18-29 years	Other	Somewhat religious	High School Diploma or G.E.D.	Other	Permanent part-time	1-2 years	14	16	2	5.846153846	6.769230769	0.923076923	2715
YES	YES	Urban (city)	Female	30-44 years	White	Somewhat unreligious	High School Diploma or G.E.D.	Teacher/caregiving staff (infant-age 5)	Permanent part-time	6-10 years	18	21	3	5	5.538461539	0.538461539	2716
no	YES	Urban (city)	Female	18-29 years	White	Unreligious	High School Diploma or G.E.D.	Teacher/caregiving staff (infant-age 5)	Permanent full-time	Less than 1 year	9	22	13	5.230769231	6.769230769	1.538461539	2717
YES	YES	Urban (city)	Female	30-44 years	White	Extremely Unreligious	High School Diploma or G.E.D.	Teacher/caregiving staff (infant-age 5)	Permanent part-time	6-10 years	12	15	3	4.846153846	5.538461539	0.692307692	2718
no	YES	Urban (city)	Female	18-29 years	White	Religious	High School Diploma or G.E.D.	Other	Permanent full-time	1-2 years	8	16	8	5.846153846	6.307692308	0.461538462	2719
YES	YES	Urban (city)	Female	More than 44 years	Hispanic	Somewhat religious	Associate’s Degree	Other	Other	Less than 1 year	14	18	4	5.615384615	6.307692308	0.692307692	2720
no	YES	Urban (city)	Female	18-29 years	White	Religious	High School Diploma or G.E.D.	Teacher/caregiving staff (infant-age 5)	Permanent full-time	Less than 1 year	16	17	1	5.538461539	6.615384615	1.076923077	2721
YES	no	Rural	Female	18-29 years	White	Neutral	High School Diploma or G.E.D.	Teacher/caregiving staff (infant-age 5)	Permanent part-time	3-5 years	16	18	2	6.230769231	7	0.769230769	2722
YES	YES	Rural	Female	More than 44 years	White	Religious	High School Diploma or G.E.D.	Teacher/caregiving staff (infant-age 5)	Permanent part-time	Less than 1 year	13	17	4	7	7	0	2723
YES	YES	Urban (city)	Female	More than 44 years	Black of African American	Religious	CDA (Child Development Associate credential)	Teacher/caregiving staff (infant-age 5)	Permanent full-time	6-10 years	16	16	0	6.769230769	6.230769231	-0.538461538	2724
YES	YES	Rural	Female	More than 44 years	Black of African American	Extremely religious	Associate’s Degree	Support staff (e.g., cook, janitorial,secretarial, etc.)	Permanent part-time	3-5 years	12	13	1	4.769230769	5.615384615	0.846153846	2725
YES	YES	Urban (city)	Female	30-44 years	White	Somewhat unreligious	High School Diploma or G.E.D.	Teacher/caregiving staff (infant-age 5)	Permanent part-time	3-5 years	12	18	6	6.461538462	7	0.538461539	2726
YES	YES	Urban (city)	Female	More than 44 years	White	Religious	CDA (Child Development Associate credential)	Teacher/caregiving staff (infant-age 5)	Permanent part-time	More than 15 years	12	13	1	5.076923077	5.769230769	0.692307692	2727
YES	YES	Urban (city)	Female	More than 44 years	White	Religious	High School Diploma or G.E.D.	Teacher/caregiving staff (infant-age 5)	Permanent part-time	3-5 years	16	19	3	7	7	0	2728
YES	YES	Urban (city)	Female	18-29 years	White	Unreligious	High School Diploma or G.E.D.	Teacher/caregiving staff (infant-age 5)	Permanent part-time	1-2 years	17	19	2	6.384615385	7	0.615384615	2729
YES	YES	Suburban (suburbs)	Female	More than 44 years	White	Somewhat religious	Associate’s Degree	Teacher/caregiving staff (infant-age 5)	Permanent full-time	More than 15 years	15	20	5	5.153846154	6.230769231	1.076923077	2730
no	YES	Suburban (suburbs)	Female	30-44 years	White	Somewhat religious	Associate’s Degree	Teacher/caregiving staff (infant-age 5)	Permanent full-time	11-15 years	11	20	9	5.307692308	6.538461539	1.230769231	2731
YES	YES	Rural	Female	More than 44 years	White	Neutral	CDA (Child Development Associate credential)	Other	Permanent full-time	More than 15 years	16	20	4	6.153846154	6.846153846	0.692307692	2732
YES	no	Urban (city)	Female	More than 44 years	Black of African American	Religious	High School Diploma or G.E.D.	Teacher/caregiving staff (infant-age 5)	Permanent full-time	1-2 years	11	15	4	6.384615385	6.307692308	-0.076923077	2733
YES	YES	Urban (city)	Female	30-44 years	Black of African American	Somewhat unreligious	Associate’s Degree	Teacher/caregiving staff (infant-age 5)	Permanent full-time	6-10 years	14	15	1	5.692307692	6	0.307692308	2734
YES	YES	Suburban (suburbs)	Female	More than 44 years	White	Religious	High School Diploma or G.E.D.	Teacher/caregiving staff (infant-age 5)	Permanent full-time	Less than 1 year	13	11	-2	5.153846154	5.461538462	0.307692308	2735
YES	YES	Rural	Female	More than 44 years	White	Religious	Bachelor’s Degree	Teacher/caregiving staff (infant-age 5)	Permanent full-time	1-2 years	10	18	8	5.846153846	7	1.153846154	2736
YES	YES	Urban (city)	Female	More than 44 years	Other	Somewhat religious	CDA (Child Development Associate credential)	Early intervention specialist	Volunteer	11-15 years	13	14	1	5.923076923	6.923076923	1	2737
no	YES	Rural	Female	18-29 years	White	Neutral	High School Diploma or G.E.D.	Teacher/caregiving staff (infant-age 5)	Permanent full-time	Less than 1 year	12	16	4	6.538461539	6.307692308	-0.230769231	2738
YES	no	Rural	Female	More than 44 years	Other	Neutral	Masters Degree or Doctoral Degree	Other	Contract for special services/care	More than 15 years	11	13	2	4.846153846	5	0.153846154	2739
no	YES	Suburban (suburbs)	Female	More than 44 years	White	Extremely religious	High School Diploma or G.E.D.	Teacher/caregiving staff (infant-age 5)	Permanent full-time	11-15 years	11	14	3	6.153846154	4.307692308	-1.846153846	2740
no	YES	Suburban (suburbs)	Female	More than 44 years	White	Religious	Associate’s Degree	Teacher/caregiving staff (infant-age 5)	Permanent full-time	More than 15 years	15	16	1	6.076923077	7	0.923076923	2741
no	no	Urban (city)	Female	18-29 years	White	Religious	Bachelor’s Degree	Teacher/caregiving staff (infant-age 5)	Seasonal or short-term (e.g. summer, student)	Less than 1 year	17	18	1	5.230769231	7	1.769230769	2742
YES	YES	Urban (city)	Female	30-44 years	White	Somewhat religious	Masters Degree or Doctoral Degree	Director	Permanent full-time	11-15 years	17	16	-1	5.692307692	6.384615385	0.692307692	2743
YES	no	Urban (city)	Female	30-44 years	White	Neutral	Bachelor’s Degree	Other	Permanent full-time	Less than 1 year	8	18	10	4.615384615	5.461538462	0.846153846	2744
YES	YES	Rural	Female	18-29 years	White	Somewhat religious	Bachelor’s Degree	Early elementary teacher (grades 1-4)	Seasonal or short-term (e.g. summer, student)	1-2 years	18	18	0	5.846153846	5.769230769	-0.076923077	2745
YES	YES	Suburban (suburbs)	Female	More than 44 years	White	Somewhat religious	High School Diploma or G.E.D.	Teacher/caregiving staff (infant-age 5)	Permanent full-time	Less than 1 year	6	17	11	5.769230769	5.615384615	-0.153846154	2746
no	YES	Rural	Female	18-29 years	White	Religious	Bachelor’s Degree	Teacher/caregiving staff (infant-age 5)	Permanent full-time	1-2 years	14	15	1	5.846153846	6.384615385	0.538461539	2747
YES	YES	Suburban (suburbs)	Female	More than 44 years	White	Unreligious	Masters Degree or Doctoral Degree	Director	Permanent full-time	Less than 1 year	17	19	2	5.769230769	6.538461539	0.769230769	2748
no	no	Rural	Female	18-29 years	White	Religious	High School Diploma or G.E.D.	Teacher/caregiving staff (infant-age 5)	Permanent full-time	1-2 years	13	15	2	5.615384615	5.384615385	-0.230769231	2749
YES	YES	Urban (city)	Female	More than 44 years	White	Religious	Bachelor’s Degree	Teacher/caregiving staff (infant-age 5)	Permanent full-time	6-10 years	12	23	11	4.153846154	5.538461539	1.384615385	2750
YES	no	Suburban (suburbs)	Female	30-44 years	White	Somewhat religious	Associate’s Degree	Support staff (e.g., cook, janitorial,secretarial, etc.)	Permanent part-time	1-2 years	12	11	-1	4.692307692	5.307692308	0.615384615	2751
YES	YES	Urban (city)	Female	18-29 years	Black of African American	Religious	Bachelor’s Degree	Teacher/caregiving staff (infant-age 5)	Permanent full-time	11-15 years	12	14	2	4.692307692	5.846153846	1.153846154	2752
YES	YES	Suburban (suburbs)	Female	30-44 years	White	Religious	Bachelor’s Degree	Director	Permanent full-time	11-15 years	16	19	3	6.769230769	7	0.230769231	2753
no	no	Rural	Female	18-29 years	White	Neutral	8th Grade	Assistant Director	Volunteer	1-2 years	11	10	-1	5.153846154	5.769230769	0.615384615	2754
YES	no	Rural	Female	30-44 years	White	Somewhat religious	High School Diploma or G.E.D.	Teacher/caregiving staff (infant-age 5)	Permanent part-time	11-15 years	10	21	11	4.384615385	7	2.615384615	2755
YES	no	Urban (city)	Female	18-29 years	Black of African American	Somewhat religious	High School Diploma or G.E.D.	Teacher/caregiving staff (infant-age 5)	Permanent full-time	3-5 years	15	17	2	5.461538462	6.846153846	1.384615385	2756
YES	YES	Suburban (suburbs)	Female	More than 44 years	White	Religious	Bachelor’s Degree	Teacher/caregiving staff (infant-age 5)	Permanent part-time	6-10 years	14	19	5	6	6	0	2757
YES	YES	Suburban (suburbs)	Male	More than 44 years	White	Religious	Masters Degree or Doctoral Degree	Other	Volunteer	Less than 1 year	11	18	7	4.846153846	5.769230769	0.923076923	2758
YES	YES	Suburban (suburbs)	Female	30-44 years	Black of African American	Somewhat religious	CDA (Child Development Associate credential)	Teacher/caregiving staff (infant-age 5)	Permanent full-time	11-15 years	8	12	4	4.769230769	6.153846154	1.384615385	2759
YES	YES	Suburban (suburbs)	Female	More than 44 years	White	Somewhat unreligious	Associate’s Degree	Teacher/caregiving staff (infant-age 5)	Permanent full-time	More than 15 years	16	18	2	5.461538462	7	1.538461539	2760
no	YES	Urban (city)	Female	30-44 years	White	Somewhat religious	Bachelor’s Degree	Teacher/caregiving staff (infant-age 5)	Permanent full-time	More than 15 years	17	17	0	7	7	0	2761
YES	YES	Urban (city)	Female	More than 44 years	White	Neutral	Masters Degree or Doctoral Degree	Other	Permanent part-time	11-15 years	18	22	4	5.923076923	6	0.076923077	2762
YES	YES	Suburban (suburbs)	Female	30-44 years	Other	Somewhat religious	CDA (Child Development Associate credential)	Teacher/caregiving staff (infant-age 5)	Permanent full-time	11-15 years	22	22	0	6.307692308	6.538461539	0.230769231	2763
YES	YES	Suburban (suburbs)	Male	30-44 years	White	Neutral	Bachelor’s Degree	Teacher/caregiving staff (infant-age 5)	Permanent full-time	11-15 years	12	19	7	7	7	0	2764
no	no	Rural	Female	18-29 years	White	Religious	Bachelor’s Degree	Teacher/caregiving staff (infant-age 5)	Permanent full-time	3-5 years	13	16	3	5.846153846	5.923076923	0.076923077	2765
YES	YES	Urban (city)	Female	More than 44 years	White	Somewhat religious	CDA (Child Development Associate credential)	Teacher/caregiving staff (infant-age 5)	Permanent full-time	11-15 years	22	21	-1	6.538461539	6.923076923	0.384615385	2766
no	YES	Suburban (suburbs)	Female	More than 44 years	White	Religious	Bachelor’s Degree	Other	Seasonal or short-term (e.g. summer, student)	More than 15 years	13	18	5	6.769230769	6.923076923	0.153846154	2767
YES	YES	Suburban (suburbs)	Female	More than 44 years	White	Somewhat religious	High School Diploma or G.E.D.	Assistant Director	Permanent full-time	More than 15 years	23	23	0	6.307692308	6.461538462	0.153846154	2768
YES	YES	Suburban (suburbs)	Female	More than 44 years	White	Religious	Associate’s Degree	Teacher/caregiving staff (infant-age 5)	Permanent full-time	More than 15 years	22	21	-1	7	7	0	2769
no	no	Rural	Female	More than 44 years	White	Unreligious	Associate’s Degree	Teacher/caregiving staff (infant-age 5)	Permanent full-time	6-10 years	15	18	3	6.076923077	6.615384615	0.538461539	2770
YES	YES	Rural	Female	More than 44 years	White	Religious	Masters Degree or Doctoral Degree	Early intervention specialist	Permanent full-time	6-10 years	14	20	6	6.307692308	6.692307692	0.384615385	2771
YES	YES	Urban (city)	Female	More than 44 years	White	Neutral	Bachelor’s Degree	Teacher/caregiving staff (infant-age 5)	Permanent part-time	11-15 years	17	20	3	6.461538462	7	0.538461539	2772
YES	YES	Urban (city)	Female	30-44 years	White	Somewhat religious	Bachelor’s Degree	Early intervention specialist	Permanent full-time	6-10 years	15	18	3	6.153846154	7	0.846153846	2773
no	YES	Urban (city)	Female	18-29 years	White	Neutral	Bachelor’s Degree	Teacher/caregiving staff (infant-age 5)	Permanent full-time	3-5 years	15	20	5	6.538461539	6.846153846	0.307692308	2774
YES	YES	Urban (city)	Female	30-44 years	White	Somewhat unreligious	High School Diploma or G.E.D.	Teacher/caregiving staff (infant-age 5)	Permanent full-time	11-15 years	14	17	3	5.769230769	6	0.230769231	2775
no	YES	Urban (city)	Male	18-29 years	Asian	Unreligious	Bachelor’s Degree	Other	Substitute teacher	1-2 years	17	17	0	6.384615385	6.769230769	0.384615385	2776
no	no	Rural	Female	18-29 years	White	Religious	High School Diploma or G.E.D.	Teacher/caregiving staff (infant-age 5)	Permanent part-time	Less than 1 year	16	17	1	6.153846154	7	0.846153846	2777
YES	YES	Suburban (suburbs)	Female	18-29 years	White	Religious	Bachelor’s Degree	Other	Permanent full-time	1-2 years	15	22	7	5.923076923	6.846153846	0.923076923	2778
YES	YES	Suburban (suburbs)	Female	18-29 years	White	Religious	Bachelor’s Degree	Teacher/caregiving staff (infant-age 5)	Substitute teacher	3-5 years	15	17	2	5.153846154	5.461538462	0.307692308	2779
YES	YES	Rural	Female	30-44 years	Black of African American	Religious	Associate’s Degree	Teacher/caregiving staff (infant-age 5)	Permanent full-time	1-2 years	12	14	2	5.384615385	5.692307692	0.307692308	2780
YES	YES	Rural	Female	18-29 years	White	Neutral	Associate’s Degree	Teacher/caregiving staff (infant-age 5)	Seasonal or short-term (e.g. summer, student)	Less than 1 year	21	20	-1	4.538461539	6	1.461538462	2781
YES	YES	Urban (city)	Male	18-29 years	White	Neutral	Masters Degree or Doctoral Degree	Teacher/caregiving staff (infant-age 5)	Permanent full-time	Less than 1 year	17	21	4	6	6.230769231	0.230769231	2782
YES	YES	Suburban (suburbs)	Female	More than 44 years	White	Religious	High School Diploma or G.E.D.	Support staff (e.g., cook, janitorial,secretarial, etc.)	Permanent part-time	11-15 years	22	23	1	6.538461539	7	0.461538462	2783
YES	YES	Suburban (suburbs)	Female	More than 44 years	White	Religious	Masters Degree or Doctoral Degree	Teacher/caregiving staff (infant-age 5)	Substitute teacher	1-2 years	7	19	12	6.307692308	6.538461539	0.230769231	2784
YES	YES	Rural	Female	30-44 years	White	Somewhat religious	CDA (Child Development Associate credential)	Teacher/caregiving staff (infant-age 5)	Permanent full-time	More than 15 years	14	21	7	5.384615385	7	1.615384615	2785
YES	YES	Suburban (suburbs)	Female	30-44 years	White	Somewhat religious	Bachelor’s Degree	Other	Permanent full-time	More than 15 years	19	20	1	7	7	0	2786
YES	YES	Suburban (suburbs)	Female	30-44 years	White	Religious	High School Diploma or G.E.D.	Teacher/caregiving staff (infant-age 5)	Permanent full-time	11-15 years	12	19	7	5.615384615	7	1.384615385	2787
YES	YES	Suburban (suburbs)	Female	30-44 years	White	Unreligious	Bachelor’s Degree	Director	Permanent full-time	6-10 years	17	21	4	5.769230769	5.923076923	0.153846154	2788
no	YES	Suburban (suburbs)	Female	30-44 years	White	Somewhat religious	Associate’s Degree	Teacher/caregiving staff (infant-age 5)	Permanent full-time	11-15 years	23	23	0	6.076923077	6.538461539	0.461538462	2789
no	YES	Urban (city)	Female	18-29 years	White	Religious	High School Diploma or G.E.D.	Teacher/caregiving staff (infant-age 5)	Permanent full-time	6-10 years	15	17	2	6.615384615	6.384615385	-0.230769231	2790
YES	YES	Suburban (suburbs)	Female	More than 44 years	White	Unreligious	CDA (Child Development Associate credential)	Teacher/caregiving staff (infant-age 5)	Permanent full-time	11-15 years	23	23	0	6.461538462	6.461538462	0	2791
YES	YES	Suburban (suburbs)	Male	30-44 years	White	Somewhat religious	High School Diploma or G.E.D.	Teacher/caregiving staff (infant-age 5)	Permanent full-time	6-10 years	12	16	4	4.384615385	6.846153846	2.461538462	2792
YES	YES	Urban (city)	Female	30-44 years	Hispanic	Religious	Bachelor’s Degree	Director	Permanent full-time	11-15 years	11	13	2	5.538461539	5.846153846	0.307692308	2793
YES	YES	Rural	Female	More than 44 years	White	Religious	Bachelor’s Degree	Teacher/caregiving staff (infant-age 5)	Permanent full-time	More than 15 years	22	22	0	6.230769231	7	0.769230769	2794
YES	YES	Rural	Female	More than 44 years	White	Somewhat religious	High School Diploma or G.E.D.	Teacher/caregiving staff (infant-age 5)	Permanent part-time	3-5 years	15	16	1	5.307692308	6.846153846	1.538461539	2795
no	YES	Suburban (suburbs)	Female	30-44 years	Other	Somewhat religious	Associate’s Degree	Teacher/caregiving staff (infant-age 5)	Permanent full-time	11-15 years	12	15	3	6.384615385	7	0.615384615	2796
YES	YES	Suburban (suburbs)	Female	More than 44 years	White	Somewhat religious	Associate’s Degree	Other	Permanent part-time	Less than 1 year	13	18	5	6.461538462	7	0.538461539	2797
YES	YES	Suburban (suburbs)	Female	More than 44 years	White	Somewhat religious	CDA (Child Development Associate credential)	Teacher/caregiving staff (infant-age 5)	Permanent full-time	More than 15 years	10	17	7	5.769230769	6.615384615	0.846153846	2798
YES	YES	Urban (city)	Female	More than 44 years	White	Religious	Bachelor’s Degree	Other	Permanent full-time	Less than 1 year	19	19	0	6.769230769	7	0.230769231	2799
YES	no	Suburban (suburbs)	Female	18-29 years	White	Extremely Unreligious	High School Diploma or G.E.D.	Teacher/caregiving staff (infant-age 5)	Permanent part-time	3-5 years	13	21	8	5.769230769	6	0.230769231	2800
YES	YES	Rural	Female	More than 44 years	White	Somewhat religious	Bachelor’s Degree	Teacher/caregiving staff (infant-age 5)	Permanent full-time	11-15 years	18	18	0	6.615384615	7	0.384615385	2801
no	no	Rural	Female	18-29 years	White	Somewhat religious	High School Diploma or G.E.D.	Other	Other	Less than 1 year				6.538461539	6.375	-0.163461538	2802
no	no	Urban (city)	Female	18-29 years	White	Extremely religious	High School Diploma or G.E.D.	Teacher/caregiving staff (infant-age 5)	Permanent part-time	Less than 1 year	11	13	2	6.230769231	6.769230769	0.538461539	2803
no	no	Rural	Female	18-29 years	White	Neutral	High School Diploma or G.E.D.	Teacher/caregiving staff (infant-age 5)	Permanent part-time	Less than 1 year	19	19	0	6.692307692	7	0.307692308	2804
YES	no	Rural	Female	30-44 years	White	Neutral	High School Diploma or G.E.D.	Other	Permanent full-time	Less than 1 year	13	17	4	6.461538462	6.923076923	0.461538462	2805
YES	YES	Suburban (suburbs)	Female	30-44 years	White	Religious	Bachelor’s Degree	Teacher/caregiving staff (infant-age 5)	Volunteer	6-10 years	17	20	3	4.846153846	5.461538462	0.615384615	2806
no	YES	Suburban (suburbs)	Female	18-29 years	White	Somewhat religious	High School Diploma or G.E.D.	Other	Permanent part-time	3-5 years	18	21	3	6.538461539	6.153846154	-0.384615385	2807
YES	YES	Rural	Female	30-44 years	White	Somewhat religious	High School Diploma or G.E.D.	Teacher/caregiving staff (infant-age 5)	Permanent full-time	11-15 years	12	14	2	5.461538462	6.923076923	1.461538462	2808
YES	YES	Urban (city)	Female	More than 44 years	Hispanic	Religious	High School Diploma or G.E.D.	Teacher/caregiving staff (infant-age 5)	Permanent part-time	3-5 years	9	11	2	4.538461539	5.769230769	1.230769231	2809
no	no	Suburban (suburbs)	Female	18-29 years	White	Somewhat religious	Bachelor’s Degree	Other	Permanent part-time	3-5 years	16	17	1	5.076923077	6.076923077	1	2810
YES	YES	Rural	Female	More than 44 years	White	Religious	High School Diploma or G.E.D.	Teacher/caregiving staff (infant-age 5)	Permanent full-time	More than 15 years	11	17	6	5.923076923	7	1.076923077	2811
no	no	Rural	Female	18-29 years	White	Somewhat religious	High School Diploma or G.E.D.	Teacher/caregiving staff (infant-age 5)	Permanent part-time	Less than 1 year	13	16	3	6.384615385	6.692307692	0.307692308	2812
YES	YES	Suburban (suburbs)	Female	30-44 years	White	Somewhat religious	Bachelor’s Degree	Teacher/caregiving staff (infant-age 5)	Permanent full-time	11-15 years	17	18	1	6.076923077	6.923076923	0.846153846	2813
YES	no	Rural	Female	18-29 years	White	Neutral	High School Diploma or G.E.D.	Teacher/caregiving staff (infant-age 5)	Permanent part-time	1-2 years	13	19	6	5.461538462	6.230769231	0.769230769	2814
YES	YES	Suburban (suburbs)	Female	30-44 years	White	Religious	Bachelor’s Degree	Teacher/caregiving staff (infant-age 5)	Permanent full-time	11-15 years	17	20	3	5.615384615	6.615384615	1	2815
YES	YES	Urban (city)	Male	30-44 years	Black of African American	Religious	Masters Degree or Doctoral Degree	Other	Permanent part-time	More than 15 years	15	18	3	6	7	1	2816
YES	YES	Suburban (suburbs)	Female	More than 44 years	White	Somewhat unreligious	Bachelor’s Degree	Teacher/caregiving staff (infant-age 5)	Permanent part-time	11-15 years	9	20	11	4.538461539	5.769230769	1.230769231	2817
YES	YES	Suburban (suburbs)	Female	More than 44 years	White	Religious	High School Diploma or G.E.D.	Teacher/caregiving staff (infant-age 5)	Permanent part-time	11-15 years	9	16	7	4.692307692	7	2.307692308	2818
no	no	Suburban (suburbs)	Female	18-29 years	White	Religious	Bachelor’s Degree	Teacher/caregiving staff (infant-age 5)	Permanent full-time	3-5 years	13	19	6	4.692307692	6.692307692	2	2819
YES	YES	Rural	Female	30-44 years	White	Somewhat religious	Associate’s Degree	Teacher/caregiving staff (infant-age 5)	Permanent full-time	More than 15 years	18	18	0	6.230769231	7	0.769230769	2820
YES	YES	Rural	Female	More than 44 years	White	Religious	High School Diploma or G.E.D.	Teacher/caregiving staff (infant-age 5)	Permanent full-time	6-10 years	14	15	1	6.923076923	7	0.076923077	2821
YES	YES	Suburban (suburbs)	Female	18-29 years	White	Somewhat religious	High School Diploma or G.E.D.	Teacher/caregiving staff (infant-age 5)	Permanent full-time	1-2 years	10	13	3	5.076923077	5.076923077	0	2822
YES	YES	Suburban (suburbs)	Female	More than 44 years	White	Religious	Bachelor’s Degree	Other	Volunteer	More than 15 years	17	20	3	6	6.846153846	0.846153846	2823
YES	no	Urban (city)	Female	More than 44 years	White	Religious	Associate’s Degree	Teacher/caregiving staff (infant-age 5)	Permanent part-time	More than 15 years	6	20	14	4.846153846	5.846153846	1	2824
no	no	Rural	Male	18-29 years	White	Neutral	Bachelor’s Degree	Teacher/caregiving staff (infant-age 5)	Permanent full-time	1-2 years	17	17	0	5.307692308	6.538461539	1.230769231	2825
no	YES	Rural	Female	18-29 years	White	Somewhat unreligious	Bachelor’s Degree	Teacher/caregiving staff (infant-age 5)	Permanent full-time	1-2 years	13	14	1	5.692307692	5.923076923	0.230769231	2826
YES	YES	Rural	Female	30-44 years	White	Religious	Associate’s Degree	Teacher/caregiving staff (infant-age 5)	Permanent full-time	More than 15 years	21	22	1	6.769230769	7	0.230769231	2827
YES	YES	Rural	Female	More than 44 years	White	Religious	Associate’s Degree	Other	Permanent full-time	More than 15 years	13	19	6	4.769230769	6.307692308	1.538461539	2828
no	YES	Rural	Female	30-44 years	White	Unreligious	CDA (Child Development Associate credential)	Teacher/caregiving staff (infant-age 5)	Permanent full-time	6-10 years	15	15	0	5.692307692	5.461538462	-0.230769231	2829
no	YES	Rural	Female	18-29 years	White	Neutral	Associate’s Degree	Teacher/caregiving staff (infant-age 5)	Permanent full-time	3-5 years	15	15	0	5.538461539	5.769230769	0.230769231	2830
YES	YES	Rural	Female	More than 44 years	Hispanic	Religious	Bachelor’s Degree	Teacher/caregiving staff (infant-age 5)	Permanent full-time	3-5 years	10	16	6	6.538461539	6.846153846	0.307692308	2831
YES	YES	Suburban (suburbs)	Female	30-44 years	White	Somewhat religious	Masters Degree or Doctoral Degree	Kindergarten teacher	Permanent full-time	6-10 years	13	17	4	5.076923077	6.307692308	1.230769231	2832
no	YES	Suburban (suburbs)	Female	18-29 years	White	Religious	Associate’s Degree	Teacher/caregiving staff (infant-age 5)	Permanent full-time	1-2 years	9	17	8	6.692307692	7	0.307692308	2833
YES	no	Suburban (suburbs)	Female	30-44 years	White	Somewhat religious	High School Diploma or G.E.D.	Teacher/caregiving staff (infant-age 5)	Permanent full-time	1-2 years	11	18	7	7	7	0	2834
YES	YES	Suburban (suburbs)	Male	30-44 years	White	Neutral	Bachelor’s Degree	Teacher/caregiving staff (infant-age 5)	Permanent full-time	6-10 years	10	19	9	5.846153846	6.384615385	0.538461539	2835
YES	no	Suburban (suburbs)	Male	More than 44 years	White	Religious	Bachelor’s Degree	Other	Permanent full-time	Less than 1 year	12	18	6	5.384615385	6	0.615384615	2836
YES	YES	Suburban (suburbs)	Female	30-44 years	White	Somewhat religious	CDA (Child Development Associate credential)	Teacher/caregiving staff (infant-age 5)	Permanent full-time	6-10 years	13	19	6	6.307692308	6.923076923	0.615384615	2837
YES	YES	Suburban (suburbs)	Female	More than 44 years	White	Neutral	Masters Degree or Doctoral Degree	Other	Contract for special services/care	6-10 years	17	19	2	6.615384615	7	0.384615385	2838
YES	YES	Suburban (suburbs)	Female	More than 44 years	White	Religious	Bachelor’s Degree	Teacher/caregiving staff (infant-age 5)	Substitute teacher	More than 15 years	14	22	8	6.615384615	7	0.384615385	2839
YES	YES	Urban (city)	Female	30-44 years	Black of African American	Religious	CDA (Child Development Associate credential)	Director	Permanent full-time	3-5 years	18	16	-2	6	6	0	2840
YES	YES	Rural	Female	30-44 years	White	Religious	Bachelor’s Degree	Director	Permanent full-time	More than 15 years	20	21	1	6.384615385	6.461538462	0.076923077	2841
YES	YES	Rural	Female	18-29 years	White	Neutral	CDA (Child Development Associate credential)	Teacher/caregiving staff (infant-age 5)	Permanent full-time	More than 15 years	16	17	1	4.692307692	7	2.307692308	2842
YES	YES	Suburban (suburbs)	Female	30-44 years	White	Somewhat religious	High School Diploma or G.E.D.	Teacher/caregiving staff (infant-age 5)	Permanent full-time	Less than 1 year	9	15	6	5.615384615	6.230769231	0.615384615	2843
YES	YES	Rural	Female	30-44 years	Hispanic	Neutral	CDA (Child Development Associate credential)	Teacher/caregiving staff (infant-age 5)	Permanent full-time	11-15 years	18	17	-1	6.692307692	7	0.307692308	2844
YES	YES	Suburban (suburbs)	Female	More than 44 years	White	Religious	Bachelor’s Degree	Teacher/caregiving staff (infant-age 5)	Permanent full-time	More than 15 years	17	16	-1	6.692307692	7	0.307692308	2845
YES	no	Suburban (suburbs)	Female	More than 44 years	White	Religious	High School Diploma or G.E.D.	Support staff (e.g., cook, janitorial,secretarial, etc.)	Permanent part-time	6-10 years	10	17	7	5.769230769	5.538461539	-0.230769231	2846
no	YES	Rural	Female	18-29 years	White	Religious	Bachelor’s Degree	Other	Permanent full-time	6-10 years	17	17	0	6.076923077	6.769230769	0.692307692	2847
no	YES	Suburban (suburbs)	Female	18-29 years	White	Somewhat religious	8th Grade	Teacher/caregiving staff (infant-age 5)	Permanent part-time	Less than 1 year	13	13	0	5.230769231	5.615384615	0.384615385	2848
no	YES	Urban (city)	Female	30-44 years	White	Somewhat religious	Bachelor’s Degree	Director	Permanent full-time	More than 15 years	13	18	5	6.076923077	5.923076923	-0.153846154	2849
YES	YES	Urban (city)	Female	More than 44 years	Black of African American	Religious	Associate’s Degree	Support staff (e.g., cook, janitorial,secretarial, etc.)	Permanent full-time	11-15 years	17	16	-1	4.846153846	6	1.153846154	2850
YES	YES	Urban (city)	Female	30-44 years	Hispanic	Somewhat religious	Bachelor’s Degree	Other	Permanent full-time	Less than 1 year	14	16	2	5.846153846	6.230769231	0.384615385	2851
no	no	Rural	Female	18-29 years	White	Somewhat religious	Bachelor’s Degree	Early elementary teacher (grades 1-4)	Volunteer	Less than 1 year	9	15	6	5.923076923	6.769230769	0.846153846	2852
YES	YES	Suburban (suburbs)	Male	30-44 years	White	Unreligious	Masters Degree or Doctoral Degree	Other	Permanent full-time	6-10 years	18	18	0	6.230769231	7	0.769230769	2853
YES	YES	Urban (city)	Female	30-44 years	Black of African American	Extremely religious	Bachelor’s Degree	Teacher/caregiving staff (infant-age 5)	Permanent full-time	1-2 years	10	16	6	4.538461539	5.153846154	0.615384615	2854
YES	YES	Suburban (suburbs)	Female	More than 44 years	White	Religious	CDA (Child Development Associate credential)	Teacher/caregiving staff (infant-age 5)	Permanent full-time	6-10 years	17	16	-1	5.615384615	6	0.384615385	2855
no	YES	Rural	Female	More than 44 years	White	Religious	CDA (Child Development Associate credential)	Teacher/caregiving staff (infant-age 5)	Permanent full-time	More than 15 years	20	20	0	7	7	0	2856
YES	YES	Suburban (suburbs)	Female	More than 44 years	White	Religious	High School Diploma or G.E.D.	Teacher/caregiving staff (infant-age 5)	Permanent full-time	More than 15 years	13	16	3	5.538461539	6	0.461538462	2857
YES	YES	Suburban (suburbs)	Female	More than 44 years	White	Somewhat religious	High School Diploma or G.E.D.	Teacher/caregiving staff (infant-age 5)	Permanent full-time	More than 15 years	19	22	3	5.692307692	6.461538462	0.769230769	2858
YES	YES	Suburban (suburbs)	Female	More than 44 years	White	Somewhat religious	CDA (Child Development Associate credential)	Teacher/caregiving staff (infant-age 5)	Permanent part-time	11-15 years	12	16	4	5.692307692	6.692307692	1	2859
no	YES	Urban (city)	Female	18-29 years	White	Unreligious	Bachelor’s Degree	Assistant Director	Permanent full-time	6-10 years	18	19	1	7	6.538461539	-0.461538462	2860
YES	YES	Suburban (suburbs)	Female	More than 44 years	White	Neutral	Masters Degree or Doctoral Degree	Kindergarten teacher	Permanent full-time	6-10 years	10	21	11	6.307692308	6.230769231	-0.076923077	2861
YES	YES	Urban (city)	Female	30-44 years	White	Unreligious	Bachelor’s Degree	Director	Permanent full-time	More than 15 years	14	18	4	6.230769231	6.692307692	0.461538462	2862
YES	YES	Suburban (suburbs)	Female	30-44 years	Hispanic	Religious	CDA (Child Development Associate credential)	Teacher/caregiving staff (infant-age 5)	Permanent full-time	More than 15 years	22	22	0	5.769230769	6.538461539	0.769230769	2863
YES	YES	Suburban (suburbs)	Male	30-44 years	White	Extremely religious	Bachelor’s Degree	Director	Permanent full-time	6-10 years	15	20	5	6.153846154	7	0.846153846	2864
YES	YES	Suburban (suburbs)	Female	More than 44 years	White	Somewhat religious	Associate’s Degree	Teacher/caregiving staff (infant-age 5)	Permanent full-time	More than 15 years	13	18	5	5.307692308	5.692307692	0.384615385	2865
no	YES	Suburban (suburbs)	Female	18-29 years	White	Religious	Bachelor’s Degree	Other	Permanent part-time	Less than 1 year	17	21	4	5.538461539	7	1.461538462	2866
YES	YES	Urban (city)	Female	More than 44 years	Black of African American	Religious	Associate’s Degree	Teacher/caregiving staff (infant-age 5)	Permanent part-time	6-10 years	18	20	2	6.461538462	6.846153846	0.384615385	2867
YES	no	Urban (city)	Female	30-44 years	Hispanic	Religious	High School Diploma or G.E.D.	Teacher/caregiving staff (infant-age 5)	Permanent full-time	1-2 years	19	18	-1	6.384615385	7	0.615384615	2868
no	YES	Rural	Female	More than 44 years	Asian	Religious	Masters Degree or Doctoral Degree	Other	Permanent full-time	Less than 1 year	16	19	3	6.769230769	7	0.230769231	2869
YES	YES	Suburban (suburbs)	Female	30-44 years	Black of African American	Religious	High School Diploma or G.E.D.	Teacher/caregiving staff (infant-age 5)	Permanent full-time	3-5 years	14	15	1	6.153846154	6.461538462	0.307692308	2870
YES	no	Suburban (suburbs)	Female	More than 44 years	White	Neutral	High School Diploma or G.E.D.	Teacher/caregiving staff (infant-age 5)	Permanent full-time	Less than 1 year	3	13	10	4	4.769230769	0.769230769	2871
YES	YES	Urban (city)	Female	30-44 years	Black of African American	Extremely religious	Associate’s Degree	Director	Permanent full-time	More than 15 years	17	16	-1	6	5.846153846	-0.153846154	2872
YES	YES	Rural	Female	18-29 years	White	Unreligious	Associate’s Degree	Teacher/caregiving staff (infant-age 5)	Permanent full-time	1-2 years	19	22	3	6.461538462	7	0.538461539	2873
YES	no	Urban (city)	Male	More than 44 years	Black of African American	Religious	High School Diploma or G.E.D.	Other	Permanent full-time	3-5 years	12	14	2	4.692307692	5.769230769	1.076923077	2874
YES	YES	Suburban (suburbs)	Female	18-29 years	Hispanic	Neutral	High School Diploma or G.E.D.	Teacher/caregiving staff (infant-age 5)	Permanent full-time	Less than 1 year	14	15	1	6.846153846	6.384615385	-0.461538462	2875
no	YES	Rural	Female	18-29 years	White	Unreligious	Associate’s Degree	Teacher/caregiving staff (infant-age 5)	Permanent full-time	1-2 years	11	12	1	5.615384615	5.615384615	0	2876
YES	YES	Suburban (suburbs)	Female	More than 44 years	White	Religious	Associate’s Degree	Other	Other	More than 15 years	16	16	0	6	6.923076923	0.923076923	2877
YES	YES	Suburban (suburbs)	Female	More than 44 years	White	Somewhat religious	Bachelor’s Degree	Teacher/caregiving staff (infant-age 5)	Substitute teacher	More than 15 years	14	12	-2	6.461538462	6	-0.461538462	2878
no	no	Urban (city)	Female	18-29 years	Black of African American	Unreligious	High School Diploma or G.E.D.	Teacher/caregiving staff (infant-age 5)	Permanent part-time	1-2 years	15	20	5	4.923076923	5.538461539	0.615384615	2879
YES	YES	Rural	Female	More than 44 years	White	Somewhat religious	CDA (Child Development Associate credential)	Teacher/caregiving staff (infant-age 5)	Permanent part-time	More than 15 years	19	18	-1	5.846153846	6	0.153846154	2880
YES	YES	Urban (city)	Female	More than 44 years	White	Religious	Masters Degree or Doctoral Degree	Assistant Director	Permanent part-time	3-5 years	17	16	-1	4.615384615	5.923076923	1.307692308	2881
no	YES	Urban (city)	Female	18-29 years	Black of African American	Somewhat religious	High School Diploma or G.E.D.	Teacher/caregiving staff (infant-age 5)	Permanent part-time	Less than 1 year	13	14	1	6.769230769	5.615384615	-1.153846154	2882
YES	YES	Urban (city)	Female	30-44 years	Hispanic	Somewhat religious	Bachelor’s Degree	Other	Permanent full-time	1-2 years	17	18	1	6.769230769	7	0.230769231	2883
no	no	Rural	Female	18-29 years	White	Somewhat religious	Associate’s Degree	Other	Other	1-2 years	12	14	2	6.615384615	6.538461539	-0.076923077	2884
no	no	Rural	Male	18-29 years	White	Neutral	High School Diploma or G.E.D.	Early elementary teacher (grades 1-4)	Permanent part-time	Less than 1 year	12	13	1	6.076923077	6.615384615	0.538461539	2885
YES	YES	Rural	Female	More than 44 years	White	Religious	CDA (Child Development Associate credential)	Teacher/caregiving staff (infant-age 5)	Permanent full-time	6-10 years	10	16	6	6.461538462	6.846153846	0.384615385	2886
YES	YES	Urban (city)	Female	30-44 years	White	Religious	Bachelor’s Degree	Teacher/caregiving staff (infant-age 5)	Permanent full-time	Less than 1 year	13	20	7	4.384615385	5.153846154	0.769230769	2887
no	YES	Urban (city)	Female	30-44 years	Asian	Neutral	Masters Degree or Doctoral Degree	Other	Permanent full-time	3-5 years	19	22	3	6.461538462	6.923076923	0.461538462	2888
no	YES	Suburban (suburbs)	Female	18-29 years	Black of African American	Religious	High School Diploma or G.E.D.	Teacher/caregiving staff (infant-age 5)	Seasonal or short-term (e.g. summer, student)	3-5 years	15	16	1	6.615384615	7	0.384615385	2889
no	YES	Urban (city)	Female	18-29 years	White	Religious	High School Diploma or G.E.D.	Other	Volunteer	3-5 years	12	20	8	5.692307692	6.769230769	1.076923077	2890
no	no	Urban (city)	Male	18-29 years	White	Unreligious	Bachelor’s Degree	Early elementary teacher (grades 1-4)	Permanent full-time	Less than 1 year	15	21	6	5.153846154	6	0.846153846	2891
no	YES	Suburban (suburbs)	Female	18-29 years	White	Neutral	Bachelor’s Degree	Teacher/caregiving staff (infant-age 5)	Permanent full-time	1-2 years	13	18	5	5.153846154	6.538461539	1.384615385	2892
YES	YES	Suburban (suburbs)	Male	30-44 years	Other	Somewhat unreligious	Masters Degree or Doctoral Degree	Other	Permanent full-time	Less than 1 year				5.615384615	5.923076923	0.307692308	2893
YES	no	Rural	Male	More than 44 years	White	Neutral	Masters Degree or Doctoral Degree	Other	Permanent full-time	More than 15 years	13	13	0	4.153846154	4.153846154	0	2894
YES	no	Suburban (suburbs)	Female	More than 44 years	White	Somewhat religious	Masters Degree or Doctoral Degree	Teacher/caregiving staff (infant-age 5)	Permanent full-time	Less than 1 year	14	17	3	6.769230769	6.846153846	0.076923077	2895
YES	no	Rural	Female	18-29 years	White	Unreligious	High School Diploma or G.E.D.	Teacher/caregiving staff (infant-age 5)	Permanent full-time	Less than 1 year	15	16	1	6.846153846	6.923076923	0.076923077	2896
YES	no	Rural	Female	18-29 years	White	Neutral	High School Diploma or G.E.D.	Teacher/caregiving staff (infant-age 5)	Permanent full-time	Less than 1 year	10	17	7	5.692307692	5.769230769	0.076923077	2897
no	no	Rural	Female	18-29 years	White	Somewhat religious	High School Diploma or G.E.D.	Teacher/caregiving staff (infant-age 5)	Seasonal or short-term (e.g. summer, student)	Less than 1 year	14	15	1	5.923076923	6.846153846	0.923076923	2898
no	no	Suburban (suburbs)	Female	18-29 years	White	Somewhat religious	High School Diploma or G.E.D.	Teacher/caregiving staff (infant-age 5)	Permanent part-time	Less than 1 year	13	13	0	6.230769231	5.461538462	-0.769230769	2899
YES	YES	Rural	Female	30-44 years	White	Somewhat religious	Masters Degree or Doctoral Degree	Other	Permanent part-time	3-5 years	13	12	-1	5.230769231	5.846153846	0.615384615	2900
no	YES	Suburban (suburbs)	Male	More than 44 years	White	Religious	Bachelor’s Degree	Other	Permanent full-time	6-10 years	16	15	-1	7	6.923076923	-0.076923077	2901
no	YES	Suburban (suburbs)	Female	18-29 years	Black of African American	Religious	Associate’s Degree	Teacher/caregiving staff (infant-age 5)	Permanent full-time	6-10 years	13	13	0	6	6	0	2902
YES	YES	Suburban (suburbs)	Female	30-44 years	White	Somewhat unreligious	Bachelor’s Degree	Kindergarten teacher	Permanent full-time	6-10 years	10	19	9	5.538461539	6.923076923	1.384615385	2903
YES	YES	Urban (city)	Female	18-29 years	Black of African American	Somewhat religious	High School Diploma or G.E.D.	Teacher/caregiving staff (infant-age 5)	Permanent full-time	Less than 1 year	14	15	1	6.538461539	7	0.461538462	2904
no	YES	Suburban (suburbs)	Female	30-44 years	White	Neutral	Masters Degree or Doctoral Degree	Early elementary teacher (grades 1-4)	Permanent full-time	6-10 years	16	21	5	6	7	1	2905
no	no	Urban (city)	Female	18-29 years	White	Somewhat religious	High School Diploma or G.E.D.	Teacher/caregiving staff (infant-age 5)	Permanent part-time	Less than 1 year	15	20	5	5.384615385	6.769230769	1.384615385	2906
no	no	Suburban (suburbs)	Female	18-29 years	White	Somewhat religious	High School Diploma or G.E.D.	Other	Seasonal or short-term (e.g. summer, student)	Less than 1 year				6.461538462	7	0.538461539	2907
YES	YES	Rural	Female	30-44 years	Other	Neutral	CDA (Child Development Associate credential)	Support staff (e.g., cook, janitorial,secretarial, etc.)	Permanent part-time	Less than 1 year	14	17	3	6.538461539	7	0.461538462	2908
no	no	Suburban (suburbs)	Female	18-29 years	White	Neutral	High School Diploma or G.E.D.	Teacher/caregiving staff (infant-age 5)	Seasonal or short-term (e.g. summer, student)	3-5 years	15	19	4	6.461538462	6.846153846	0.384615385	2909
YES	YES	Urban (city)	Female	30-44 years	Black of African American	Neutral	Associate’s Degree	Director	Permanent full-time	3-5 years	15	17	2	6.923076923	7	0.076923077	2910
no	YES	Urban (city)	Female	More than 44 years	Black of African American	Religious	Associate’s Degree	Director	Permanent full-time	6-10 years	12	22	10	6	6.461538462	0.461538462	2911
YES	YES	Urban (city)	Female	30-44 years	Black of African American	Somewhat religious	Masters Degree or Doctoral Degree	Other	Permanent full-time	6-10 years	12	21	9	5.384615385	6.307692308	0.923076923	2912
YES	YES	Urban (city)	Female	18-29 years	Black of African American	Neutral	High School Diploma or G.E.D.	Teacher/caregiving staff (infant-age 5)	Permanent full-time	1-2 years	12	12	0	5.153846154	5.153846154	0	2913
no	YES	Suburban (suburbs)	Female	18-29 years	White	Neutral	High School Diploma or G.E.D.	Teacher/caregiving staff (infant-age 5)	Permanent part-time	Less than 1 year	13	13	0	6.461538462	6.692307692	0.230769231	2914
no	no	Suburban (suburbs)	Female	18-29 years	White	Religious	High School Diploma or G.E.D.	Teacher/caregiving staff (infant-age 5)	Permanent full-time	Less than 1 year	14	12	-2	6.307692308	6.846153846	0.538461539	2915
YES	no	Suburban (suburbs)	Female	18-29 years	White	Neutral	High School Diploma or G.E.D.	Teacher/caregiving staff (infant-age 5)	Permanent full-time	Less than 1 year	14	14	0	5.846153846	6.846153846	1	2916
YES	YES	Urban (city)	Female	18-29 years	Black of African American	Somewhat religious	Bachelor’s Degree	Teacher/caregiving staff (infant-age 5)	Permanent part-time	6-10 years	13	14	1	5.461538462	5.615384615	0.153846154	2917
YES	YES	Rural	Female	30-44 years	White	Extremely Unreligious	Bachelor’s Degree	Other	Permanent part-time	Less than 1 year	17	19	2	6.846153846	7	0.153846154	2918
no	YES	Rural	Female	18-29 years	White	Somewhat unreligious	High School Diploma or G.E.D.	Early elementary teacher (grades 1-4)	Permanent full-time	Less than 1 year	9	15	6	5.615384615	5.538461539	-0.076923077	2919
no	YES	Rural	Female	18-29 years	White	Somewhat religious	High School Diploma or G.E.D.	Early elementary teacher (grades 1-4)	Permanent full-time	1-2 years	17	15	-2	5.769230769	6	0.230769231	2920
YES	YES	Suburban (suburbs)	Female	30-44 years	White	Religious	Bachelor’s Degree	Teacher/caregiving staff (infant-age 5)	Permanent part-time	More than 15 years	10	16	6	4.923076923	6.538461539	1.615384615	2921
no	YES	Suburban (suburbs)	Female	18-29 years	White	Religious	Bachelor’s Degree	Other	Seasonal or short-term (e.g. summer, student)	Less than 1 year	15	18	3	6.769230769	6.769230769	0	2922
no	no	Suburban (suburbs)	Male	18-29 years	White	Religious	Bachelor’s Degree	Other	Seasonal or short-term (e.g. summer, student)	3-5 years	16	19	3	5.923076923	6.307692308	0.384615385	2923
YES	YES	Suburban (suburbs)	Female	30-44 years	Hispanic	Somewhat religious	Bachelor’s Degree	Teacher/caregiving staff (infant-age 5)	Permanent full-time	6-10 years	13	17	4	6	7	1	2924
YES	YES	Urban (city)	Female	More than 44 years	Black of African American	Somewhat religious	Associate’s Degree	Teacher/caregiving staff (infant-age 5)	Permanent part-time	More than 15 years	17	18	1	6.615384615	7	0.384615385	2925
no	YES	Rural	Female	18-29 years	White	Neutral	Bachelor’s Degree	Teacher/caregiving staff (infant-age 5)	Permanent part-time	Less than 1 year	12	13	1	6.769230769	7	0.230769231	2926
YES	YES	Suburban (suburbs)	Female	18-29 years	Black of African American	Religious	High School Diploma or G.E.D.	Teacher/caregiving staff (infant-age 5)	Permanent full-time	3-5 years	15	14	-1	5.923076923	6.923076923	1	2927
no	YES	Urban (city)	Female	18-29 years	White	Religious	High School Diploma or G.E.D.	Other	Seasonal or short-term (e.g. summer, student)	Less than 1 year	12	21	9	5.923076923	7	1.076923077	2928
YES	no	Rural	Female	30-44 years	White	Religious	High School Diploma or G.E.D.	Teacher/caregiving staff (infant-age 5)	Permanent full-time	Less than 1 year	23	23	0	5.692307692	5.615384615	-0.076923077	2929
YES	YES	Suburban (suburbs)	Male	More than 44 years	Other	Religious	Masters Degree or Doctoral Degree	Other	Other	More than 15 years	15	16	1	6.230769231	6.923076923	0.692307692	2930
YES	YES	Urban (city)	Male	More than 44 years	Black of African American	Neutral	Masters Degree or Doctoral Degree	Other	Permanent full-time	More than 15 years	15	16	1	6.538461539	6.538461539	0	2931
YES	YES	Suburban (suburbs)	Male	More than 44 years	White	Somewhat religious	Masters Degree or Doctoral Degree	Other	Permanent full-time	Less than 1 year	14	15	1	5.615384615	7	1.384615385	2932
YES	no	Urban (city)	Male	18-29 years	Black of African American	Religious	High School Diploma or G.E.D.	Support staff (e.g., cook, janitorial,secretarial, etc.)	Permanent full-time	1-2 years	13	16	3	6.538461539	7	0.461538462	2933
YES	YES	Urban (city)	Female	More than 44 years	Black of African American	Religious	Masters Degree or Doctoral Degree	Teacher/caregiving staff (infant-age 5)	Permanent full-time	More than 15 years	13	13	0	6.076923077	7	0.923076923	2934
YES	YES	Suburban (suburbs)	Female	More than 44 years	White	Extremely religious	CDA (Child Development Associate credential)	Teacher/caregiving staff (infant-age 5)	Permanent full-time	3-5 years	12	14	2	6.230769231	7	0.769230769	2935
no	YES	Urban (city)	Female	18-29 years	White	Somewhat unreligious	High School Diploma or G.E.D.	Teacher/caregiving staff (infant-age 5)	Seasonal or short-term (e.g. summer, student)	Less than 1 year	16	17	1	6.230769231	6.846153846	0.615384615	2936
no	YES	Urban (city)	Female	18-29 years	White	Somewhat religious	High School Diploma or G.E.D.	Teacher/caregiving staff (infant-age 5)	Permanent part-time	Less than 1 year	14	19	5	6.384615385	7	0.615384615	2937
YES	YES	Rural	Male	More than 44 years	White	Unreligious	Bachelor’s Degree	Other	Permanent part-time	Less than 1 year	16	16	0	5.076923077	6.692307692	1.615384615	2938
YES	YES	Urban (city)	Male	30-44 years	White	Neutral	Associate’s Degree	Other	Permanent full-time	6-10 years	14	18	4	6	7	1	2939
no	YES	Suburban (suburbs)	Female	18-29 years	White	Unreligious	High School Diploma or G.E.D.	Teacher/caregiving staff (infant-age 5)	Substitute teacher	1-2 years	9	13	4	5.076923077	6.230769231	1.153846154	2940
no	YES	Suburban (suburbs)	Female	18-29 years	White	Neutral	Bachelor’s Degree	Teacher/caregiving staff (infant-age 5)	Permanent full-time	1-2 years	13	14	1	4.923076923	6.538461539	1.615384615	2941
YES	YES	Urban (city)	Male	More than 44 years	White	Somewhat unreligious	Masters Degree or Doctoral Degree	Director	Permanent full-time	More than 15 years	18	22	4	6.846153846	6.846153846	0	2942
YES	YES	Rural	Female	18-29 years	White	Somewhat religious	Masters Degree or Doctoral Degree	Other	Permanent full-time	1-2 years	15	22	7	6	6.75	0.75	2943
no	no	Urban (city)	Female	18-29 years	White	Neutral	High School Diploma or G.E.D.	Teacher/caregiving staff (infant-age 5)	Permanent part-time	1-2 years	14	18	4	5.692307692	6.307692308	0.615384615	2944
YES	YES	Suburban (suburbs)	Female	30-44 years	White	Somewhat religious	Associate’s Degree	Teacher/caregiving staff (infant-age 5)	Permanent full-time	6-10 years	17	16	-1	6.692307692	6.846153846	0.153846154	2945
no	YES	Urban (city)	Female	18-29 years	Black of African American	Somewhat religious	High School Diploma or G.E.D.	Teacher/caregiving staff (infant-age 5)	Permanent full-time	3-5 years	14	14	0	6.769230769	6.769230769	0	2946
YES	no	Suburban (suburbs)	Female	18-29 years	White	Somewhat religious	High School Diploma or G.E.D.	Teacher/caregiving staff (infant-age 5)	Permanent part-time	1-2 years	14	14	0	5.538461539	6.923076923	1.384615385	2947
no	no	Suburban (suburbs)	Female	18-29 years	Black of African American	Somewhat religious	High School Diploma or G.E.D.	Teacher/caregiving staff (infant-age 5)	Permanent full-time	Less than 1 year	15	16	1	7	7	0	2948
no	no	Urban (city)	Male	18-29 years	Black of African American	Religious	High School Diploma or G.E.D.	Other	Seasonal or short-term (e.g. summer, student)	Less than 1 year	13	21	8	6.076923077	6.769230769	0.692307692	2949
YES	YES	Rural	Female	More than 44 years	White	Neutral	Bachelor’s Degree	Teacher/caregiving staff (infant-age 5)	Permanent part-time	6-10 years	18	19	1	5	5.923076923	0.923076923	2950
no	YES	Rural	Male	18-29 years	White	Extremely Unreligious	High School Diploma or G.E.D.	Support staff (e.g., cook, janitorial,secretarial, etc.)	Permanent part-time	Less than 1 year	15	16	1	5.384615385	7	1.615384615	2951
no	no	Urban (city)	Female	18-29 years	Hispanic	Neutral	High School Diploma or G.E.D.	Teacher/caregiving staff (infant-age 5)	Permanent full-time	1-2 years	14	16	2	6.230769231	7	0.769230769	2952
YES	YES	Suburban (suburbs)	Female	30-44 years	Asian	Unreligious	Masters Degree or Doctoral Degree	Other	Permanent full-time	6-10 years	12	14	2	5.230769231	7	1.769230769	2953
YES	no	Urban (city)	Female	18-29 years	Black of African American	Religious	High School Diploma or G.E.D.	Teacher/caregiving staff (infant-age 5)	Permanent part-time	3-5 years	12	13	1	6.153846154	5.230769231	-0.923076923	2954
no	no	Urban (city)	Female	18-29 years	White	Somewhat religious	High School Diploma or G.E.D.	Other	Volunteer	Less than 1 year	15	15	0	6.923076923	7	0.076923077	2955
YES	YES	Rural	Female	30-44 years	White	Somewhat religious	High School Diploma or G.E.D.	Support staff (e.g., cook, janitorial,secretarial, etc.)	Permanent part-time	1-2 years	15	18	3	6.846153846	6.846153846	0	2956
YES	no	Rural	Male	More than 44 years	White	Religious	Associate’s Degree	Support staff (e.g., cook, janitorial,secretarial, etc.)	Seasonal or short-term (e.g. summer, student)	3-5 years	7	15	8	5.384615385	5.692307692	0.307692308	2957
no	YES	Rural	Male	18-29 years	White	Religious	High School Diploma or G.E.D.	Teacher/caregiving staff (infant-age 5)	Seasonal or short-term (e.g. summer, student)	Less than 1 year	11	15	4	5.461538462	6.230769231	0.769230769	2958
no	YES	Suburban (suburbs)	Female	18-29 years	White	Neutral	Bachelor’s Degree	Teacher/caregiving staff (infant-age 5)	Permanent full-time	3-5 years	7	18	11	4.923076923	6.692307692	1.769230769	2959
YES	YES	Urban (city)	Female	More than 44 years	Black of African American	Extremely religious	High School Diploma or G.E.D.	Other	Permanent part-time	Less than 1 year	13	15	2	6.846153846	7	0.153846154	2960
no	no	Rural	Female	18-29 years	White	Extremely religious	High School Diploma or G.E.D.	Support staff (e.g., cook, janitorial,secretarial, etc.)	Seasonal or short-term (e.g. summer, student)	Less than 1 year	12	20	8	5.846153846	7	1.153846154	2961
YES	no	Rural	Female	More than 44 years	White	Religious	High School Diploma or G.E.D.	Other	Permanent part-time	Less than 1 year	14	16	2	6.384615385	7	0.615384615	2962
no	no	Suburban (suburbs)	Female	18-29 years	White	Somewhat unreligious	Bachelor’s Degree	Teacher/caregiving staff (infant-age 5)	Permanent full-time	3-5 years	13	19	6	5.461538462	6.615384615	1.153846154	2963
no	YES	Urban (city)	Female	30-44 years	White	Religious	Masters Degree or Doctoral Degree	Other	Permanent full-time	6-10 years	18	18	0	6.846153846	7	0.153846154	2964
no	YES	Suburban (suburbs)	Male	18-29 years	White	Religious	High School Diploma or G.E.D.	Other	Seasonal or short-term (e.g. summer, student)	Less than 1 year	15	21	6	5.615384615	6.307692308	0.692307692	2965
no	no	Rural	Male	18-29 years	White	Religious	High School Diploma or G.E.D.	Other	Seasonal or short-term (e.g. summer, student)	Less than 1 year	15	17	2	5.846153846	6.538461539	0.692307692	2966
no	no	Rural	Female	18-29 years	White	Neutral	High School Diploma or G.E.D.	Teacher/caregiving staff (infant-age 5)	Permanent full-time	3-5 years	15	16	1	7	7	0	2967
no	no	Urban (city)	Male	More than 44 years	White	Somewhat religious	Masters Degree or Doctoral Degree	Other	Permanent full-time	Less than 1 year	17	17	0	5.615384615	5.846153846	0.230769231	2968
YES	no	Urban (city)	Female	30-44 years	Native Hawaiian or Other Pacific Islander	Neutral	Associate’s Degree	Teacher/caregiving staff (infant-age 5)	Permanent part-time	Less than 1 year	10	20	10	5.153846154	6.846153846	1.692307692	2969
no	no	Suburban (suburbs)	Female	18-29 years	White	Neutral	Bachelor’s Degree	Teacher/caregiving staff (infant-age 5)	Permanent full-time	Less than 1 year	10	11	1	6.692307692	6.846153846	0.153846154	2970
no	YES	Suburban (suburbs)	Female	18-29 years	White	Unreligious	High School Diploma or G.E.D.	Teacher/caregiving staff (infant-age 5)	Seasonal or short-term (e.g. summer, student)	Less than 1 year	15	16	1	6.769230769	6.615384615	-0.153846154	2971
no	no	Suburban (suburbs)	Female	18-29 years	White	Religious	High School Diploma or G.E.D.	Early elementary teacher (grades 1-4)	Seasonal or short-term (e.g. summer, student)	6-10 years	13	18	5	5.461538462	6.076923077	0.615384615	2972
no	YES	Suburban (suburbs)	Male	30-44 years	Asian	Neutral	Masters Degree or Doctoral Degree	Other	Permanent full-time	Less than 1 year	13	17	4	6.538461539	6.923076923	0.384615385	2973
YES	no	Suburban (suburbs)	Female	30-44 years	White	Neutral	Masters Degree or Doctoral Degree	Other	Permanent full-time	11-15 years	12	19	7	5.230769231	5.384615385	0.153846154	2974
YES	YES	Suburban (suburbs)	Female	30-44 years	White	Somewhat religious	Masters Degree or Doctoral Degree	Director	Permanent full-time	3-5 years	15	17	2	7	7	0	2975
YES	YES	Suburban (suburbs)	Female	18-29 years	White	Somewhat religious	Masters Degree or Doctoral Degree	Assistant Director	Permanent full-time	3-5 years	12	16	4	7	6.923076923	-0.076923077	2976
no	no	Urban (city)	Female	18-29 years	Black of African American	Neutral	High School Diploma or G.E.D.	Teacher/caregiving staff (infant-age 5)	Permanent full-time	6-10 years	10	16	6	6.769230769	7	0.230769231	2977
no	no	Rural	Male	18-29 years	White	Extremely religious	High School Diploma or G.E.D.	Other	Seasonal or short-term (e.g. summer, student)	Less than 1 year	14	18	4	6.384615385	7	0.615384615	2978
no	no	Urban (city)	Male	18-29 years	White	Unreligious	High School Diploma or G.E.D.	Teacher/caregiving staff (infant-age 5)	Seasonal or short-term (e.g. summer, student)	Less than 1 year	11	14	3	6.615384615	6.692307692	0.076923077	2979
YES	no	Urban (city)	Female	More than 44 years	Black of African American	Neutral	High School Diploma or G.E.D.	Teacher/caregiving staff (infant-age 5)	Permanent part-time	More than 15 years	14	14	0	6.538461539	6.461538462	-0.076923077	2980
no	YES	Urban (city)	Female	18-29 years	Black of African American	Somewhat religious	Bachelor’s Degree	Teacher/caregiving staff (infant-age 5)	Permanent full-time	Less than 1 year	20	20	0	6.923076923	7	0.076923077	2981
no	YES	Rural	Female	18-29 years	White	Neutral	High School Diploma or G.E.D.	Teacher/caregiving staff (infant-age 5)	Permanent part-time	Less than 1 year	11	15	4	5.076923077	6.461538462	1.384615385	2982
YES	YES	Suburban (suburbs)	Female	18-29 years	White	Somewhat religious	Associate’s Degree	Teacher/caregiving staff (infant-age 5)	Permanent full-time	3-5 years	13	14	1	5.923076923	5.923076923	0	2983
no	no	Rural	Female	18-29 years	White	Religious	Bachelor’s Degree	Early elementary teacher (grades 1-4)	Other	Less than 1 year	15	20	5	6.769230769	7	0.230769231	2984
YES	no	Urban (city)	Female	18-29 years	White	Neutral	High School Diploma or G.E.D.	Teacher/caregiving staff (infant-age 5)	Permanent part-time	Less than 1 year	12	18	6	5.923076923	7	1.076923077	2985
YES	YES	Suburban (suburbs)	Female	30-44 years	White	Somewhat religious	Bachelor’s Degree	Teacher/caregiving staff (infant-age 5)	Permanent full-time	Less than 1 year	17	21	4	5.384615385	6.307692308	0.923076923	2986
YES	no	Urban (city)	Female	18-29 years	Hispanic	Neutral	High School Diploma or G.E.D.	Teacher/caregiving staff (infant-age 5)	Permanent part-time	Less than 1 year	12	13	1	5.384615385	4.923076923	-0.461538462	2987
YES	no	Suburban (suburbs)	Female	More than 44 years	White	Extremely Unreligious	High School Diploma or G.E.D.	Teacher/caregiving staff (infant-age 5)	Permanent part-time	Less than 1 year	13	16	3	5.307692308	6.923076923	1.615384615	2988
no	YES	Rural	Female	18-29 years	White	Religious	High School Diploma or G.E.D.	Teacher/caregiving staff (infant-age 5)	Permanent full-time	Less than 1 year	13	14	1	5.230769231	5.230769231	0	2989
no	YES	Suburban (suburbs)	Female	18-29 years	Black of African American	Neutral	High School Diploma or G.E.D.	Teacher/caregiving staff (infant-age 5)	Permanent full-time	3-5 years	10	13	3	6.076923077	6.692307692	0.615384615	2990
YES	YES	Suburban (suburbs)	Female	More than 44 years	White	Neutral	Associate’s Degree	Other	Contract for special services/care	Less than 1 year	17	19	2	7	7	0	2991
no	YES	Urban (city)	Female	30-44 years	Black of African American	Religious	Associate’s Degree	Other	Permanent full-time	6-10 years	14	13	-1	5.692307692	5.384615385	-0.307692308	2992
YES	no	Rural	Female	18-29 years	White	Somewhat religious	High School Diploma or G.E.D.	Other	Permanent part-time	Less than 1 year	19	19	0	6.384615385	6	-0.384615385	2993
YES	no	Suburban (suburbs)	Female	18-29 years	White	Somewhat religious	High School Diploma or G.E.D.	Teacher/caregiving staff (infant-age 5)	Permanent part-time	Less than 1 year	15	19	4	4.692307692	6.538461539	1.846153846	2994
no	no	Urban (city)	Female	18-29 years	Hispanic	Somewhat religious	Bachelor’s Degree	Other	Permanent full-time	Less than 1 year	14	18	4	6.307692308	6.769230769	0.461538462	2995
no	YES	Suburban (suburbs)	Female	18-29 years	White	Neutral	8th Grade	Teacher/caregiving staff (infant-age 5)	Permanent full-time	More than 15 years	8	17	9	5.923076923	6.769230769	0.846153846	2996
no	YES	Urban (city)	Female	18-29 years	Black of African American	Religious	Bachelor’s Degree	Other	Permanent full-time	Less than 1 year	12	17	5	6.384615385	6.538461539	0.153846154	2997
no	YES	Suburban (suburbs)	Female	18-29 years	White	Religious	Bachelor’s Degree	Teacher/caregiving staff (infant-age 5)	Permanent full-time	1-2 years	11	13	2	6.230769231	6.769230769	0.538461539	2998
no	no	Urban (city)	Female	18-29 years	White	Neutral	High School Diploma or G.E.D.	Teacher/caregiving staff (infant-age 5)	Permanent full-time	Less than 1 year	12	16	4	5.076923077	6.923076923	1.846153846	2999
no	no	Suburban (suburbs)	Female	18-29 years	Black of African American	Somewhat religious	High School Diploma or G.E.D.	Teacher/caregiving staff (infant-age 5)	Permanent full-time	6-10 years	9	11	2	5.307692308	5.615384615	0.307692308	3000
no	YES	Suburban (suburbs)	Female	18-29 years	White	Somewhat religious	Bachelor’s Degree	Kindergarten teacher	Permanent full-time	6-10 years	8	10	2	4.846153846	6.230769231	1.384615385	3001
no	YES	Suburban (suburbs)	Female	30-44 years	White	Neutral	Masters Degree or Doctoral Degree	Director	Permanent full-time	More than 15 years	16	16	0	6	6	0	3002
no	YES	Suburban (suburbs)	Female	18-29 years	White	Somewhat religious	Associate’s Degree	Teacher/caregiving staff (infant-age 5)	Permanent full-time	Less than 1 year	14	14	0	5.307692308	5.153846154	-0.153846154	3003
no	YES	Suburban (suburbs)	Female	18-29 years	White	Somewhat religious	Associate’s Degree	Teacher/caregiving staff (infant-age 5)	Other	Less than 1 year	11	13	2	6.153846154	6.153846154	0	3004
no	YES	Suburban (suburbs)	Female	18-29 years	White	Unreligious	Bachelor’s Degree	Other	Permanent full-time	3-5 years	14	19	5	6.615384615	6.846153846	0.230769231	3005
no	YES	Rural	Female	18-29 years	White	Religious	High School Diploma or G.E.D.	Teacher/caregiving staff (infant-age 5)	Permanent part-time	Less than 1 year	22	21	-1	5.923076923	6.769230769	0.846153846	3006
YES	YES	Suburban (suburbs)	Female	More than 44 years	White	Neutral	High School Diploma or G.E.D.	Teacher/caregiving staff (infant-age 5)	Permanent full-time	Less than 1 year	12	14	2	6.769230769	6.076923077	-0.692307692	3007
no	YES	Suburban (suburbs)	Female	30-44 years	White	Neutral	Bachelor’s Degree	Teacher/caregiving staff (infant-age 5)	Permanent full-time	3-5 years	9	21	12	5.923076923	6.461538462	0.538461539	3008
no	no	Urban (city)	Female	18-29 years	White	Neutral	Bachelor’s Degree	Other	Volunteer	Less than 1 year	7	18	11	5.461538462	5.923076923	0.461538462	3009
YES	no	Urban (city)	Female	More than 44 years	White	Religious	High School Diploma or G.E.D.	Teacher/caregiving staff (infant-age 5)	Permanent part-time	1-2 years	14	17	3	6.461538462	6.846153846	0.384615385	3010
no	YES	Rural	Female	18-29 years	White	Religious	High School Diploma or G.E.D.	Teacher/caregiving staff (infant-age 5)	Permanent part-time	3-5 years	15	23	8	5.076923077	6.615384615	1.538461539	3011
YES	no	Suburban (suburbs)	Female	18-29 years	Hispanic	Neutral	High School Diploma or G.E.D.	Teacher/caregiving staff (infant-age 5)	Permanent part-time	6-10 years	11	11	0	6.538461539	6.615384615	0.076923077	3012
no	no	Suburban (suburbs)	Female	18-29 years	White	Religious	High School Diploma or G.E.D.	Teacher/caregiving staff (infant-age 5)	Permanent part-time	3-5 years	14	17	3	5.461538462	5.923076923	0.461538462	3013
YES	YES	Urban (city)	Female	More than 44 years	White	Somewhat religious	High School Diploma or G.E.D.	Teacher/caregiving staff (infant-age 5)	Permanent full-time	More than 15 years	13	15	2	5.384615385	6	0.615384615	3014
no	YES	Rural	Female	18-29 years	White	Religious	Bachelor’s Degree	Other	Other	Less than 1 year	14	19	5	6.692307692	7	0.307692308	3015
no	no	Suburban (suburbs)	Female	18-29 years	White	Religious	High School Diploma or G.E.D.	Other	Seasonal or short-term (e.g. summer, student)	Less than 1 year	12	19	7	6.153846154	6.846153846	0.692307692	3016
no	YES	Urban (city)	Female	30-44 years	Hispanic	Somewhat religious	Bachelor’s Degree	Teacher/caregiving staff (infant-age 5)	Permanent full-time	6-10 years	17	17	0	6.692307692	7	0.307692308	3017
YES	no	Suburban (suburbs)	Female	30-44 years	Asian	Religious	Bachelor’s Degree	Teacher/caregiving staff (infant-age 5)	Permanent full-time	Less than 1 year	12	17	5	6.230769231	6.538461539	0.307692308	3018
YES	no	Rural	Male	30-44 years	White	Religious	High School Diploma or G.E.D.	Other	Permanent full-time	Less than 1 year	15	17	2	7	7	0	3019
YES	no	Suburban (suburbs)	Male	30-44 years	White	Extremely religious	Masters Degree or Doctoral Degree	Other	Volunteer	Less than 1 year	13	18	5	5.538461539	6.153846154	0.615384615	3020
YES	no	Suburban (suburbs)	Male	30-44 years	White	Neutral	High School Diploma or G.E.D.	Support staff (e.g., cook, janitorial,secretarial, etc.)	Permanent full-time	Less than 1 year	15	18	3	6	6.846153846	0.846153846	3021
YES	no	Rural	Female	18-29 years	White	Unreligious	High School Diploma or G.E.D.	Teacher/caregiving staff (infant-age 5)	Permanent full-time	Less than 1 year	17	17	0	5.307692308	6.692307692	1.384615385	3022
YES	YES	Suburban (suburbs)	Female	18-29 years	White	Religious	High School Diploma or G.E.D.	Teacher/caregiving staff (infant-age 5)	Permanent full-time	3-5 years	17	19	2	7	7	0	3023
YES	no	Rural	Male	More than 44 years	White	Neutral	Associate’s Degree	Other	Other	Less than 1 year	16	20	4	7	7	0	3024
no	YES	Suburban (suburbs)	Female	18-29 years	White	Religious	High School Diploma or G.E.D.	Other	Other	Less than 1 year	8	19	11	5.846153846	6.461538462	0.615384615	3025
YES	YES	Suburban (suburbs)	Female	30-44 years	White	Religious	Bachelor’s Degree	Other	Other	Less than 1 year	12	23	11	5.923076923	7	1.076923077	3026
no	YES	Suburban (suburbs)	Female	30-44 years	White	Somewhat religious	Bachelor’s Degree	Teacher/caregiving staff (infant-age 5)	Permanent full-time	More than 15 years	12	13	1	5.153846154	4.923076923	-0.230769231	3027
no	YES	Urban (city)	Female	18-29 years	White	Religious	Bachelor’s Degree	Other	Seasonal or short-term (e.g. summer, student)	Less than 1 year	9	19	10	5.769230769	6.538461539	0.769230769	3028
YES	YES	Urban (city)	Female	30-44 years	Hispanic	Religious	High School Diploma or G.E.D.	Support staff (e.g., cook, janitorial,secretarial, etc.)	Permanent full-time	1-2 years	14	14	0	5.538461539	4.153846154	-1.384615385	3029
YES	YES	Urban (city)	Male	18-29 years	Hispanic	Neutral	High School Diploma or G.E.D.	Support staff (e.g., cook, janitorial,secretarial, etc.)	Permanent full-time	Less than 1 year	15	17	2	6.307692308	6.846153846	0.538461539	3030
no	no	Rural	Female	18-29 years	White	Religious	Bachelor’s Degree	Other	Seasonal or short-term (e.g. summer, student)	6-10 years	13	20	7	5.307692308	7	1.692307692	3031
YES	YES	Suburban (suburbs)	Female	More than 44 years	White	Neutral	High School Diploma or G.E.D.	Teacher/caregiving staff (infant-age 5)	Permanent part-time	More than 15 years	12	19	7	6.923076923	6.384615385	-0.538461538	3032
no	no	Suburban (suburbs)	Female	18-29 years	White	Religious	High School Diploma or G.E.D.	Teacher/caregiving staff (infant-age 5)	Permanent part-time	1-2 years	3	18	15	6	6.538461539	0.538461539	3033
YES	YES	Rural	Female	18-29 years	White	Neutral	High School Diploma or G.E.D.	Support staff (e.g., cook, janitorial,secretarial, etc.)	Permanent part-time	Less than 1 year	12	20	8	4.615384615	5	0.384615385	3034
no	YES	Urban (city)	Female	18-29 years	White	Neutral	Masters Degree or Doctoral Degree	Other	Permanent part-time	6-10 years	17	16	-1	4.769230769	5.615384615	0.846153846	3035
YES	YES	Suburban (suburbs)	Female	30-44 years	White	Somewhat religious	High School Diploma or G.E.D.	Teacher/caregiving staff (infant-age 5)	Permanent full-time	6-10 years	15	18	3	5.153846154	6	0.846153846	3036
YES	no	Urban (city)	Female	18-29 years	Hispanic	Neutral	High School Diploma or G.E.D.	Teacher/caregiving staff (infant-age 5)	Permanent full-time	Less than 1 year	13	15	2	6.307692308	6.615384615	0.307692308	3037
no	no	Rural	Female	18-29 years	White	Somewhat religious	Bachelor’s Degree	Other	Other	Less than 1 year	12	20	8	5.307692308	5.384615385	0.076923077	3038
no	YES	Suburban (suburbs)	Female	18-29 years	White	Religious	High School Diploma or G.E.D.	Support staff (e.g., cook, janitorial,secretarial, etc.)	Volunteer	3-5 years	12	21	9	5.384615385	7	1.615384615	3039
no	no	Suburban (suburbs)	Female	18-29 years	White	Somewhat religious	High School Diploma or G.E.D.	Early elementary teacher (grades 1-4)	Other	Less than 1 year	8	17	9	5.076923077	5.769230769	0.692307692	3040
no	YES	Rural	Female	18-29 years	Hispanic	Religious	Bachelor’s Degree	Early elementary teacher (grades 1-4)	Seasonal or short-term (e.g. summer, student)	3-5 years	17	19	2	6.846153846	7	0.153846154	3041
no	YES	Rural	Female	18-29 years	White	Somewhat religious	Bachelor’s Degree	Teacher/caregiving staff (infant-age 5)	Permanent part-time	3-5 years	18	18	0	5.769230769	6.461538462	0.692307692	3042
no	YES	Suburban (suburbs)	Female	18-29 years	Hispanic	Unreligious	Bachelor’s Degree	Teacher/caregiving staff (infant-age 5)	Other	Less than 1 year	9	14	5	6.076923077	7	0.923076923	3043
no	no	Rural	Male	18-29 years	White	Extremely religious	High School Diploma or G.E.D.	Support staff (e.g., cook, janitorial,secretarial, etc.)	Seasonal or short-term (e.g. summer, student)	Less than 1 year	18	22	4	6.692307692	7	0.307692308	3044
YES	YES	Urban (city)	Female	30-44 years	White	Religious	Masters Degree or Doctoral Degree	Other	Permanent full-time	Less than 1 year	18	18	0	6.076923077	6.153846154	0.076923077	3045
no	no	Rural	Female	18-29 years	White	Neutral	Bachelor’s Degree	Other	Other	Less than 1 year	13	19	6	6.153846154	6.384615385	0.230769231	3046
YES	YES	Urban (city)	Female	30-44 years	White	Somewhat religious	Associate’s Degree	Teacher/caregiving staff (infant-age 5)	Permanent full-time	11-15 years	18	16	-2	5.384615385	5.538461539	0.153846154	3047
YES	YES	Urban (city)	Female	18-29 years	Black of African American	Neutral	High School Diploma or G.E.D.	Support staff (e.g., cook, janitorial,secretarial, etc.)	Permanent part-time	3-5 years	12	15	3	5.692307692	6.538461539	0.846153846	3048
YES	no	Suburban (suburbs)	Female	More than 44 years	Black of African American	Religious	High School Diploma or G.E.D.	Teacher/caregiving staff (infant-age 5)	Permanent part-time	Less than 1 year	20	18	-2	6.230769231	5.769230769	-0.461538462	3049
YES	YES	Suburban (suburbs)	Female	30-44 years	White	Somewhat religious	CDA (Child Development Associate credential)	Teacher/caregiving staff (infant-age 5)	Permanent full-time	More than 15 years	10	16	6	6	6.923076923	0.923076923	3050
YES	no	Suburban (suburbs)	Female	More than 44 years	White	Neutral	High School Diploma or G.E.D.	Teacher/caregiving staff (infant-age 5)	Permanent full-time	1-2 years	9	17	8	4	4.923076923	0.923076923	3051
no	no	Urban (city)	Male	18-29 years	Black of African American	Somewhat unreligious	High School Diploma or G.E.D.	Other	Seasonal or short-term (e.g. summer, student)	Less than 1 year	12	18	6	5.461538462	6.846153846	1.384615385	3052
no	no	Urban (city)	Female	18-29 years	Black of African American	Religious	High School Diploma or G.E.D.	Early elementary teacher (grades 1-4)	Permanent part-time	6-10 years	16	17	1	6.153846154	6.307692308	0.153846154	3053
YES	YES	Suburban (suburbs)	Female	18-29 years	White	Unreligious	High School Diploma or G.E.D.	Teacher/caregiving staff (infant-age 5)	Permanent full-time	6-10 years	13	15	2	5.307692308	5.846153846	0.538461539	3054
no	YES	Suburban (suburbs)	Female	18-29 years	Asian	Religious	High School Diploma or G.E.D.	Teacher/caregiving staff (infant-age 5)	Seasonal or short-term (e.g. summer, student)	Less than 1 year	16	16	0	6.615384615	7	0.384615385	3055
no	YES	Suburban (suburbs)	Female	18-29 years	White	Somewhat religious	High School Diploma or G.E.D.	Teacher/caregiving staff (infant-age 5)	Seasonal or short-term (e.g. summer, student)	Less than 1 year	18	17	-1	6.538461539	6.769230769	0.230769231	3056
no	YES	Suburban (suburbs)	Female	More than 44 years	White	Religious	Associate’s Degree	Teacher/caregiving staff (infant-age 5)	Permanent full-time	More than 15 years	12	15	3	4.153846154	5.461538462	1.307692308	3057
YES	no	Urban (city)	Female	18-29 years	Black of African American	Somewhat religious	High School Diploma or G.E.D.	Other	Permanent part-time	Less than 1 year	13	16	3	6.384615385	6.153846154	-0.230769231	3058
no	YES	Rural	Female	18-29 years	White	Somewhat religious	Bachelor’s Degree	Teacher/caregiving staff (infant-age 5)	Permanent full-time	3-5 years	13	15	2	6	6	0	3059
YES	YES	Suburban (suburbs)	Female	18-29 years	White	Neutral	High School Diploma or G.E.D.	Teacher/caregiving staff (infant-age 5)	Permanent full-time	6-10 years	14	15	1	6	6.461538462	0.461538462	3060
YES	YES	Rural	Female	More than 44 years	Hispanic	Neutral	8th Grade	Support staff (e.g., cook, janitorial,secretarial, etc.)	Permanent full-time	Less than 1 year	11	13	2	5.461538462	5.692307692	0.230769231	3061
YES	no	Rural	Female	30-44 years	White	Somewhat religious	Associate’s Degree	Support staff (e.g., cook, janitorial,secretarial, etc.)	Permanent full-time	6-10 years	8	16	8	5.846153846	6.384615385	0.538461539	3062
YES	YES	Suburban (suburbs)	Female	More than 44 years	White	Somewhat religious	High School Diploma or G.E.D.	Teacher/caregiving staff (infant-age 5)	Permanent full-time	Less than 1 year	12	16	4	6	6.692307692	0.692307692	3063
YES	YES	Urban (city)	Female	30-44 years	White	Somewhat religious	Bachelor’s Degree	Other	Permanent full-time	1-2 years	10	17	7	5.307692308	6.307692308	1	3064
YES	YES	Suburban (suburbs)	Female	More than 44 years	Hispanic	Religious	Associate’s Degree	Assistant Director	Permanent full-time	11-15 years	10	18	8	5.692307692	6.846153846	1.153846154	3065
no	no	Rural	Female	18-29 years	White	Religious	High School Diploma or G.E.D.	Teacher/caregiving staff (infant-age 5)	Permanent part-time	Less than 1 year	14	22	8	6.846153846	7	0.153846154	3066
YES	no	Urban (city)	Female	More than 44 years	Black of African American	Religious	High School Diploma or G.E.D.	Support staff (e.g., cook, janitorial,secretarial, etc.)	Volunteer	6-10 years	18	19	1	6.076923077	6.384615385	0.307692308	3067
no	no	Suburban (suburbs)	Female	18-29 years	American Indian or Alaska Native	Religious	Associate’s Degree	Teacher/caregiving staff (infant-age 5)	Seasonal or short-term (e.g. summer, student)	Less than 1 year	11	13	2	6.153846154	7	0.846153846	3068
no	YES	Suburban (suburbs)	Female	18-29 years	White	Unreligious	Bachelor’s Degree	Teacher/caregiving staff (infant-age 5)	Permanent full-time	6-10 years	15	17	2	6.307692308	6.769230769	0.461538462	3069
no	YES	Urban (city)	Female	18-29 years	Hispanic	Somewhat religious	Bachelor’s Degree	Director	Permanent full-time	6-10 years	10	16	6	6.076923077	7	0.923076923	3070
no	YES	Rural	Female	30-44 years	White	Religious	Bachelor’s Degree	Teacher/caregiving staff (infant-age 5)	Permanent full-time	6-10 years	21	21	0	7	6.538461539	-0.461538462	3071
no	YES	Suburban (suburbs)	Female	18-29 years	White	Religious	High School Diploma or G.E.D.	Teacher/caregiving staff (infant-age 5)	Permanent part-time	Less than 1 year	11	16	5	6.538461539	6.538461539	0	3072
no	no	Suburban (suburbs)	Female	More than 44 years	White	Neutral	High School Diploma or G.E.D.	Teacher/caregiving staff (infant-age 5)	Permanent part-time	More than 15 years	14	22	8	5.692307692	6.307692308	0.615384615	3073
no	YES	Suburban (suburbs)	Female	18-29 years	White	Neutral	High School Diploma or G.E.D.	Teacher/caregiving staff (infant-age 5)	Permanent full-time	11-15 years	9	8	-1	4.923076923	5.153846154	0.230769231	3074
no	YES	Suburban (suburbs)	Female	More than 44 years	White	Somewhat religious	Bachelor’s Degree	Teacher/caregiving staff (infant-age 5)	Permanent part-time	Less than 1 year	10	21	11	6.538461539	7	0.461538462	3075
YES	no	Rural	Female	18-29 years	Hispanic	Religious	High School Diploma or G.E.D.	Teacher/caregiving staff (infant-age 5)	Permanent full-time	1-2 years	17	15	-2	6.076923077	5.153846154	-0.923076923	3076
YES	no	Urban (city)	Female	18-29 years	Black of African American	Religious	High School Diploma or G.E.D.	Teacher/caregiving staff (infant-age 5)	Permanent full-time	3-5 years	20	22	2	5.692307692	6.769230769	1.076923077	3077
no	YES	Suburban (suburbs)	Female	More than 44 years	White	Somewhat unreligious	CDA (Child Development Associate credential)	Teacher/caregiving staff (infant-age 5)	Permanent full-time	More than 15 years	17	16	-1	6.923076923	7	0.076923077	3078
no	no	Urban (city)	Female	18-29 years	White	Neutral	8th Grade	Other	Permanent part-time	Less than 1 year	14	17	3	6.769230769	6.692307692	-0.076923077	3079
no	YES	Rural	Female	30-44 years	White	Somewhat religious	High School Diploma or G.E.D.	Teacher/caregiving staff (infant-age 5)	Permanent part-time	3-5 years	21	23	2	5.153846154	6.384615385	1.230769231	3080
no	YES	Urban (city)	Female	18-29 years	Black of African American	Neutral	Bachelor’s Degree	Early elementary teacher (grades 1-4)	Permanent full-time	1-2 years	11	13	2	5.538461539	5.692307692	0.153846154	3081
no	no	Suburban (suburbs)	Female	18-29 years	White	Somewhat religious	CDA (Child Development Associate credential)	Teacher/caregiving staff (infant-age 5)	Seasonal or short-term (e.g. summer, student)	1-2 years	15	16	1	5.153846154	6.769230769	1.615384615	3082
no	YES	Rural	Female	30-44 years	White	Neutral	Bachelor’s Degree	Teacher/caregiving staff (infant-age 5)	Permanent part-time	6-10 years	16	17	1	5.461538462	5.692307692	0.230769231	3083
no	no	Suburban (suburbs)	Female	18-29 years	White	Unreligious	High School Diploma or G.E.D.	Teacher/caregiving staff (infant-age 5)	Permanent full-time	Less than 1 year	14	16	2	5.846153846	6.923076923	1.076923077	3084
YES	YES	Rural	Female	More than 44 years	White	Neutral	Associate’s Degree	Support staff (e.g., cook, janitorial,secretarial, etc.)	Volunteer	6-10 years	18	18	0	6	6.769230769	0.769230769	3085
no	no	Rural	Female	18-29 years	Hispanic	Somewhat religious	High School Diploma or G.E.D.	Teacher/caregiving staff (infant-age 5)	Permanent full-time	Less than 1 year	14	13	-1	5.153846154	5.230769231	0.076923077	3086
no	no	Suburban (suburbs)	Female	18-29 years	White	Neutral	Bachelor’s Degree	Teacher/caregiving staff (infant-age 5)	Permanent full-time	Less than 1 year	12	23	11	5.230769231	6.846153846	1.615384615	3087
YES	YES	Suburban (suburbs)	Female	More than 44 years	White	Religious	Bachelor’s Degree	Teacher/caregiving staff (infant-age 5)	Permanent full-time	More than 15 years	16	20	4	6.307692308	6.538461539	0.230769231	3088
no	no	Suburban (suburbs)	Male	18-29 years	White	Religious	High School Diploma or G.E.D.	Teacher/caregiving staff (infant-age 5)	Permanent part-time	1-2 years	11	15	4	4.923076923	5.692307692	0.769230769	3089
YES	no	Suburban (suburbs)	Female	More than 44 years	Black of African American	Religious	High School Diploma or G.E.D.	Other	Volunteer	1-2 years	12	10	-2	5.615384615	5.153846154	-0.461538462	3090
no	YES	Urban (city)	Male	More than 44 years	Black of African American	Religious	High School Diploma or G.E.D.	Support staff (e.g., cook, janitorial,secretarial, etc.)	Permanent full-time	11-15 years	17	16	-1	6.538461539	7	0.461538462	3091
no	YES	Suburban (suburbs)	Female	18-29 years	White	Religious	CDA (Child Development Associate credential)	Teacher/caregiving staff (infant-age 5)	Permanent full-time	6-10 years	13	19	6	5.230769231	6.307692308	1.076923077	3092
YES	YES	Suburban (suburbs)	Female	30-44 years	Black of African American	Religious	Bachelor’s Degree	Director	Permanent full-time	6-10 years	16	18	2	6.384615385	6.923076923	0.538461539	3093
YES	no	Urban (city)	Female	30-44 years	White	Neutral	High School Diploma or G.E.D.	Teacher/caregiving staff (infant-age 5)	Permanent full-time	Less than 1 year	17	17	0	6.153846154	6.692307692	0.538461539	3094
YES	no	Urban (city)	Female	30-44 years	White	Religious	High School Diploma or G.E.D.	Other	Permanent full-time	Less than 1 year	11	20	9	5.076923077	6.230769231	1.153846154	3095
YES	no	Suburban (suburbs)	Female	18-29 years	White	Neutral	High School Diploma or G.E.D.	Teacher/caregiving staff (infant-age 5)	Permanent full-time	Less than 1 year	16	16	0	5.538461539	5.769230769	0.230769231	3096
no	YES	Suburban (suburbs)	Female	18-29 years	Black of African American	Somewhat religious	High School Diploma or G.E.D.	Early elementary teacher (grades 1-4)	Permanent part-time	1-2 years	13	15	2	5	5.076923077	0.076923077	3097
YES	YES	Suburban (suburbs)	Female	18-29 years	Black of African American	Unreligious	CDA (Child Development Associate credential)	Teacher/caregiving staff (infant-age 5)	Permanent full-time	3-5 years	18	19	1	6.923076923	7	0.076923077	3098
YES	no	Rural	Female	18-29 years	White	Neutral	High School Diploma or G.E.D.	Teacher/caregiving staff (infant-age 5)	Permanent full-time	3-5 years	15	18	3	6.538461539	7	0.461538462	3099
YES	no	Suburban (suburbs)	Female	18-29 years	White	Neutral	High School Diploma or G.E.D.	Teacher/caregiving staff (infant-age 5)	Permanent full-time	Less than 1 year	13	14	1	6	6	0	3100
YES	no	Rural	Female	18-29 years	White	Neutral	High School Diploma or G.E.D.	Teacher/caregiving staff (infant-age 5)	Permanent full-time	Less than 1 year	15	17	2	5.692307692	6.769230769	1.076923077	3101
YES	no	Urban (city)	Female	More than 44 years	White	Religious	High School Diploma or G.E.D.	Support staff (e.g., cook, janitorial,secretarial, etc.)	Permanent full-time	Less than 1 year	5	14	9	5.230769231	6	0.769230769	3102
YES	YES	Suburban (suburbs)	Female	More than 44 years	White	Neutral	Bachelor’s Degree	Director	Permanent full-time	6-10 years	13	19	6	6.923076923	7	0.076923077	3103
no	YES	Urban (city)	Female	More than 44 years	White	Somewhat religious	Masters Degree or Doctoral Degree	Director	Permanent full-time	More than 15 years	13	21	8	6.384615385	6.846153846	0.461538462	3104
no	YES	Suburban (suburbs)	Female	18-29 years	White	Somewhat religious	Bachelor’s Degree	Early intervention specialist	Permanent part-time	Less than 1 year	17	23	6	5.461538462	5.615384615	0.153846154	3105
YES	no	Suburban (suburbs)	Female	30-44 years	White	Somewhat religious	High School Diploma or G.E.D.	Teacher/caregiving staff (infant-age 5)	Substitute teacher	1-2 years	7	12	5	4.538461539	3.846153846	-0.692307692	3106
no	no	Suburban (suburbs)	Female	18-29 years	White	Religious	High School Diploma or G.E.D.	Teacher/caregiving staff (infant-age 5)	Other	Less than 1 year	17	16	-1	6	6	0	3107
YES	YES	Suburban (suburbs)	Female	30-44 years	White	Neutral	Bachelor’s Degree	Teacher/caregiving staff (infant-age 5)	Permanent full-time	11-15 years	15	17	2	7	7	0	3108
no	YES	Urban (city)	Male	18-29 years	Black of African American	Somewhat religious	Bachelor’s Degree	Other	Volunteer	Less than 1 year	7	13	6	4.692307692	5.153846154	0.461538462	3109
YES	YES	Urban (city)	Male	More than 44 years	Black of African American	Religious	Masters Degree or Doctoral Degree	Teacher/caregiving staff (infant-age 5)	Permanent part-time	6-10 years	15	16	1	6.461538462	7	0.538461539	3110
YES	YES	Urban (city)	Male	30-44 years	Black of African American	Religious	High School Diploma or G.E.D.	Assistant Director	Permanent full-time	3-5 years	13	16	3	4.615384615	4.846153846	0.230769231	3111
YES	no	Suburban (suburbs)	Female	More than 44 years	White	Somewhat religious	High School Diploma or G.E.D.	Other	Permanent part-time	Less than 1 year	16	15	-1	4.846153846	4.769230769	-0.076923077	3112
no	YES	Urban (city)	Female	18-29 years	Black of African American	Religious	High School Diploma or G.E.D.	Other	Permanent part-time	Less than 1 year	13	14	1	5.538461539	5.615384615	0.076923077	3113
YES	YES	Suburban (suburbs)	Female	30-44 years	White	Unreligious	High School Diploma or G.E.D.	Teacher/caregiving staff (infant-age 5)	Permanent part-time	3-5 years	20	21	1	4.153846154	4.461538462	0.307692308	3114
no	YES	Suburban (suburbs)	Female	18-29 years	White	Neutral	High School Diploma or G.E.D.	Teacher/caregiving staff (infant-age 5)	Permanent full-time	3-5 years	11	15	4	5.307692308	7	1.692307692	3115
YES	YES	Suburban (suburbs)	Female	More than 44 years	White	Religious	High School Diploma or G.E.D.	Teacher/caregiving staff (infant-age 5)	Substitute teacher	11-15 years	11	19	8	5.461538462	7	1.538461539	3116
no	no	Urban (city)	Male	18-29 years	Hispanic	Unreligious	High School Diploma or G.E.D.	Other	Seasonal or short-term (e.g. summer, student)	Less than 1 year	15	16	1	6.307692308	7	0.692307692	3117
YES	YES	Urban (city)	Female	30-44 years	Black of African American	Somewhat religious	Bachelor’s Degree	Teacher/caregiving staff (infant-age 5)	Permanent full-time	6-10 years	13	21	8	6.615384615	7	0.384615385	3118
YES	no	Rural	Female	18-29 years	White	Neutral	High School Diploma or G.E.D.	Teacher/caregiving staff (infant-age 5)	Permanent full-time	Less than 1 year	14	15	1	5.538461539	6.153846154	0.615384615	3119
no	YES	Urban (city)	Female	30-44 years	White	Religious	Bachelor’s Degree	Assistant Director	Permanent full-time	3-5 years	18	22	4	6.384615385	6.615384615	0.230769231	3120
no	no	Rural	Female	18-29 years	White	Religious	High School Diploma or G.E.D.	Teacher/caregiving staff (infant-age 5)	Permanent part-time	3-5 years	9	14	5	6.538461539	6.076923077	-0.461538462	3121
no	YES	Urban (city)	Female	18-29 years	White	Neutral	Bachelor’s Degree	Assistant Director	Permanent full-time	6-10 years	16	17	1	6.384615385	6.692307692	0.307692308	3122
no	YES	Urban (city)	Female	18-29 years	Black of African American	Religious	Bachelor’s Degree	Director	Contract for special services/care	Less than 1 year	17	16	-1	7	6.769230769	-0.230769231	3123
no	no	Suburban (suburbs)	Female	18-29 years	White	Somewhat religious	High School Diploma or G.E.D.	Teacher/caregiving staff (infant-age 5)	Seasonal or short-term (e.g. summer, student)	Less than 1 year	13	17	4	6.538461539	6.538461539	0	3124
no	YES	Suburban (suburbs)	Female	18-29 years	White	Somewhat unreligious	High School Diploma or G.E.D.	Teacher/caregiving staff (infant-age 5)	Permanent full-time	1-2 years	18	16	-2	6.153846154	6.307692308	0.153846154	3125
YES	no	Suburban (suburbs)	Female	More than 44 years	White	Neutral	High School Diploma or G.E.D.	Teacher/caregiving staff (infant-age 5)	Permanent part-time	Less than 1 year	13	13	0	6.538461539	7	0.461538462	3126
YES	no	Suburban (suburbs)	Female	30-44 years	White	Somewhat religious	Bachelor’s Degree	Other	Volunteer	Less than 1 year	12	13	1	7	6.769230769	-0.230769231	3127
YES	YES	Urban (city)	Female	30-44 years	Hispanic	Religious	High School Diploma or G.E.D.	Assistant Director	Permanent full-time	11-15 years	15	15	0	5.538461539	6	0.461538462	3128
YES	YES	Rural	Female	More than 44 years	Hispanic	Religious	CDA (Child Development Associate credential)	Assistant Director	Permanent full-time	1-2 years	15	17	2	6.769230769	7	0.230769231	3129
YES	YES	Suburban (suburbs)	Male	More than 44 years	White	Extremely religious	Bachelor’s Degree	Other	Volunteer	More than 15 years	19	20	1	7	7	0	3130
no	YES	Urban (city)	Female	18-29 years	Hispanic	Somewhat religious	Bachelor’s Degree	Assistant Director	Permanent full-time	6-10 years	18	18	0	7	7	0	3131
YES	YES	Rural	Female	More than 44 years	White	Somewhat religious	Associate’s Degree	Other	Permanent part-time	3-5 years	13	15	2	7	7	0	3132
YES	no	Suburban (suburbs)	Female	30-44 years	White	Somewhat religious	Bachelor’s Degree	Teacher/caregiving staff (infant-age 5)	Volunteer	3-5 years	15	19	4	5.769230769	7	1.230769231	3133
YES	YES	Urban (city)	Male	More than 44 years	White	Somewhat unreligious	Bachelor’s Degree	Early elementary teacher (grades 1-4)	Permanent part-time	3-5 years	10	15	5	5.307692308	5.923076923	0.615384615	3134
YES	no	Suburban (suburbs)	Male	30-44 years	White	Somewhat religious	High School Diploma or G.E.D.	Support staff (e.g., cook, janitorial,secretarial, etc.)	Permanent part-time	Less than 1 year	11	22	11	4.615384615	6.076923077	1.461538462	3135
no	YES	Suburban (suburbs)	Female	18-29 years	White	Religious	Bachelor’s Degree	Teacher/caregiving staff (infant-age 5)	Permanent full-time	3-5 years	17	15	-2	5.384615385	5.769230769	0.384615385	3136
YES	YES	Urban (city)	Female	30-44 years	White	Somewhat unreligious	Bachelor’s Degree	Teacher/caregiving staff (infant-age 5)	Permanent full-time	3-5 years	16	22	6	6.923076923	7	0.076923077	3137
no	YES	Suburban (suburbs)	Female	30-44 years	White	Unreligious	Masters Degree or Doctoral Degree	Teacher/caregiving staff (infant-age 5)	Permanent full-time	6-10 years	9	17	8	5.692307692	5.846153846	0.153846154	3138
no	no	Suburban (suburbs)	Female	18-29 years	White	Somewhat religious	High School Diploma or G.E.D.	Teacher/caregiving staff (infant-age 5)	Seasonal or short-term (e.g. summer, student)	1-2 years	13	14	1	5.692307692	7	1.307692308	3139
no	YES	Suburban (suburbs)	Female	18-29 years	White	Religious	High School Diploma or G.E.D.	Teacher/caregiving staff (infant-age 5)	Permanent part-time	3-5 years	16	12	-4	5.076923077	5.692307692	0.615384615	3140
no	no	Suburban (suburbs)	Female	18-29 years	White	Religious	High School Diploma or G.E.D.	Teacher/caregiving staff (infant-age 5)	Seasonal or short-term (e.g. summer, student)	Less than 1 year	11	13	2	5.230769231	5.846153846	0.615384615	3141
no	YES	Suburban (suburbs)	Female	30-44 years	White	Somewhat religious	High School Diploma or G.E.D.	Teacher/caregiving staff (infant-age 5)	Substitute teacher	Less than 1 year	13	21	8	6.538461539	6.923076923	0.384615385	3142
no	YES	Rural	Female	18-29 years	White	Extremely religious	Bachelor’s Degree	Teacher/caregiving staff (infant-age 5)	Permanent full-time	1-2 years	16	19	3	7	7	0	3143
no	no	Suburban (suburbs)	Female	18-29 years	White	Neutral	High School Diploma or G.E.D.	Teacher/caregiving staff (infant-age 5)	Permanent part-time	3-5 years	9	12	3	5.615384615	6.076923077	0.461538462	3144
YES	no	Suburban (suburbs)	Female	18-29 years	White	Somewhat unreligious	High School Diploma or G.E.D.	Teacher/caregiving staff (infant-age 5)	Permanent full-time	Less than 1 year	15	18	3	6.230769231	6.769230769	0.538461539	3145
YES	YES	Urban (city)	Female	More than 44 years	Hispanic	Neutral	Bachelor’s Degree	Director	Volunteer	11-15 years	17	20	3	6.461538462	7	0.538461539	3146
no	no	Urban (city)	Male	18-29 years	Hispanic	Unreligious	Bachelor’s Degree	Other	Seasonal or short-term (e.g. summer, student)	Less than 1 year	11	17	6	4.923076923	6.076923077	1.153846154	3147
no	no	Urban (city)	Female	30-44 years	White	Neutral	High School Diploma or G.E.D.	Teacher/caregiving staff (infant-age 5)	Permanent part-time	Less than 1 year	16	19	3	6.615384615	6.923076923	0.307692308	3148
no	no	Suburban (suburbs)	Male	30-44 years	White	Neutral	Bachelor’s Degree	Support staff (e.g., cook, janitorial,secretarial, etc.)	Permanent part-time	6-10 years	9	9	0	4.461538462	4.076923077	-0.384615385	3149
YES	no	Urban (city)	Female	30-44 years	White	Religious	Associate’s Degree	Early elementary teacher (grades 1-4)	Other	6-10 years	10	6	-4	5.461538462	5.230769231	-0.230769231	3150
no	YES	Rural	Female	18-29 years	White	Religious	High School Diploma or G.E.D.	Teacher/caregiving staff (infant-age 5)	Permanent part-time	1-2 years	14	20	6	6.384615385	7	0.615384615	3151
YES	YES	Urban (city)	Female	More than 44 years	White	Somewhat religious	High School Diploma or G.E.D.	Support staff (e.g., cook, janitorial,secretarial, etc.)	Permanent full-time	Less than 1 year	10	18	8	6.769230769	7	0.230769231	3152
no	no	Urban (city)	Female	18-29 years	Black of African American	Neutral	High School Diploma or G.E.D.	Teacher/caregiving staff (infant-age 5)	Other	6-10 years	10	14	4	5.461538462	6.461538462	1	3153
no	YES	Urban (city)	Female	18-29 years	Hispanic	Somewhat religious	Bachelor’s Degree	Teacher/caregiving staff (infant-age 5)	Permanent full-time	Less than 1 year	16	19	3	5.846153846	6	0.153846154	3154
no	no	Suburban (suburbs)	Female	18-29 years	White	Neutral	High School Diploma or G.E.D.	Teacher/caregiving staff (infant-age 5)	Permanent full-time	Less than 1 year				6.538461539	6.923076923	0.384615385	3155
YES	YES	Suburban (suburbs)	Female	More than 44 years	White	Neutral	Bachelor’s Degree	Teacher/caregiving staff (infant-age 5)	Permanent full-time	6-10 years	17	18	1	5.769230769	7	1.230769231	3156
YES	YES	Urban (city)	Female	18-29 years	Black of African American	Religious	High School Diploma or G.E.D.	Support staff (e.g., cook, janitorial,secretarial, etc.)	Permanent full-time	Less than 1 year	12	14	2	6	6.846153846	0.846153846	3157
YES	YES	Suburban (suburbs)	Female	18-29 years	White	Somewhat religious	Masters Degree or Doctoral Degree	Early intervention specialist	Permanent full-time	3-5 years	14	21	7	5.846153846	6.384615385	0.538461539	3158
YES	YES	Suburban (suburbs)	Female	18-29 years	White	Religious	Bachelor’s Degree	Teacher/caregiving staff (infant-age 5)	Permanent full-time	3-5 years	14	18	4	5.538461539	6.769230769	1.230769231	3159
YES	no	Suburban (suburbs)	Female	More than 44 years	White	Somewhat religious	High School Diploma or G.E.D.	Teacher/caregiving staff (infant-age 5)	Permanent part-time	Less than 1 year	17	16	-1	6.384615385	7	0.615384615	3160
no	YES	Rural	Male	18-29 years	Black of African American	Religious	High School Diploma or G.E.D.	Kindergarten teacher	Permanent part-time	Less than 1 year	16	17	1	5.923076923	5.384615385	-0.538461538	3161
no	YES	Suburban (suburbs)	Female	18-29 years	Black of African American	Religious	High School Diploma or G.E.D.	Teacher/caregiving staff (infant-age 5)	Substitute teacher	3-5 years	11	15	4	5.384615385	5.384615385	0	3162
no	YES	Rural	Female	18-29 years	White	Somewhat religious	High School Diploma or G.E.D.	Teacher/caregiving staff (infant-age 5)	Permanent full-time	Less than 1 year	14	21	7	6.615384615	6.923076923	0.307692308	3163
YES	no	Suburban (suburbs)	Female	30-44 years	White	Religious	High School Diploma or G.E.D.	Teacher/caregiving staff (infant-age 5)	Substitute teacher	3-5 years	9	12	3	5	6.307692308	1.307692308	3164
YES	no	Urban (city)	Female	30-44 years	Hispanic	Somewhat religious	High School Diploma or G.E.D.	Teacher/caregiving staff (infant-age 5)	Permanent full-time	3-5 years	12	11	-1	6.230769231	5.692307692	-0.538461538	3165
YES	no	Urban (city)	Female	18-29 years	Black of African American	Somewhat religious	High School Diploma or G.E.D.	Director	Permanent full-time	Less than 1 year	13	14	1	6.384615385	6.692307692	0.307692308	3166
YES	no	Suburban (suburbs)	Male	30-44 years	White	Somewhat religious	Masters Degree or Doctoral Degree	Other	Permanent full-time	Less than 1 year	18	17	-1	7	7	0	3167
no	YES	Suburban (suburbs)	Female	18-29 years	White	Somewhat religious	High School Diploma or G.E.D.	Teacher/caregiving staff (infant-age 5)	Permanent full-time	Less than 1 year	13	17	4	6.076923077	7	0.923076923	3168
no	YES	Suburban (suburbs)	Female	18-29 years	White	Unreligious	High School Diploma or G.E.D.	Teacher/caregiving staff (infant-age 5)	Seasonal or short-term (e.g. summer, student)	Less than 1 year	16	20	4	6.692307692	7	0.307692308	3169
no	no	Urban (city)	Female	30-44 years	White	Unreligious	Masters Degree or Doctoral Degree	Other	Permanent full-time	Less than 1 year	16	16	0	4.153846154	6	1.846153846	3170
no	no	Rural	Female	18-29 years	White	Neutral	High School Diploma or G.E.D.	Other	Permanent full-time	Less than 1 year	17	15	-2	6	6.692307692	0.692307692	3171
YES	no	Urban (city)	Female	More than 44 years	Hispanic	Extremely religious	Bachelor’s Degree	Support staff (e.g., cook, janitorial,secretarial, etc.)	Permanent full-time	Less than 1 year	14	22	8	6.538461539	7	0.461538462	3172
YES	YES	Urban (city)	Female	30-44 years	White	Neutral	High School Diploma or G.E.D.	Other	Permanent part-time	3-5 years	12	17	5	6.230769231	6.230769231	0	3173
YES	YES	Rural	Female	18-29 years	White	Neutral	High School Diploma or G.E.D.	Teacher/caregiving staff (infant-age 5)	Permanent full-time	1-2 years	13	20	7	6.923076923	6.923076923	0	3174
YES	no	Rural	Female	30-44 years	White	Somewhat religious	High School Diploma or G.E.D.	Teacher/caregiving staff (infant-age 5)	Permanent part-time	Less than 1 year	21	23	2	6	6.769230769	0.769230769	3175
YES	no	Suburban (suburbs)	Female	30-44 years	White	Somewhat religious	High School Diploma or G.E.D.	Teacher/caregiving staff (infant-age 5)	Permanent full-time	Less than 1 year	14	20	6	6.076923077	7	0.923076923	3176
YES	YES	Urban (city)	Female	30-44 years	Black of African American	Somewhat unreligious	CDA (Child Development Associate credential)	Teacher/caregiving staff (infant-age 5)	Permanent full-time	More than 15 years	18	18	0	5.307692308	6	0.692307692	3177
no	YES	Rural	Female	18-29 years	White	Somewhat unreligious	High School Diploma or G.E.D.	Other	Permanent full-time	Less than 1 year	15	17	2	6.538461539	6.923076923	0.384615385	3178
no	no	Rural	Female	18-29 years	White	Neutral	High School Diploma or G.E.D.	Teacher/caregiving staff (infant-age 5)	Permanent full-time	3-5 years	13	19	6	7	7	0	3179
YES	no	Urban (city)	Female	More than 44 years	White	Somewhat religious	High School Diploma or G.E.D.	Support staff (e.g., cook, janitorial,secretarial, etc.)	Permanent full-time	Less than 1 year	15	17	2	4.923076923	6	1.076923077	3180
YES	no	Suburban (suburbs)	Female	18-29 years	White	Neutral	Associate’s Degree	Teacher/caregiving staff (infant-age 5)	Permanent full-time	Less than 1 year	12	13	1	5.769230769	6.769230769	1	3181
no	YES	Suburban (suburbs)	Female	18-29 years	Hispanic	Religious	Associate’s Degree	Kindergarten teacher	Permanent full-time	3-5 years	11	22	11	6.230769231	6.538461539	0.307692308	3182
YES	no	Urban (city)	Female	18-29 years	White	Religious	High School Diploma or G.E.D.	Teacher/caregiving staff (infant-age 5)	Permanent full-time	3-5 years	11	21	10	6.538461539	6.923076923	0.384615385	3183
YES	no	Urban (city)	Female	18-29 years	Black of African American	Somewhat unreligious	High School Diploma or G.E.D.	Teacher/caregiving staff (infant-age 5)	Permanent full-time	3-5 years	11	15	4	4.846153846	6.461538462	1.615384615	3184
no	YES	Urban (city)	Female	18-29 years	White	Unreligious	Associate’s Degree	Teacher/caregiving staff (infant-age 5)	Permanent full-time	3-5 years	14	15	1	6.384615385	6.923076923	0.538461539	3185
no	YES	Urban (city)	Female	18-29 years	White	Religious	High School Diploma or G.E.D.	Teacher/caregiving staff (infant-age 5)	Permanent full-time	3-5 years	11	17	6	4.461538462	5.153846154	0.692307692	3186
YES	YES	Suburban (suburbs)	Female	More than 44 years	White	Extremely religious	Associate’s Degree	Director	Permanent full-time	More than 15 years	19	20	1	7	6.923076923	-0.076923077	3187
no	no	Suburban (suburbs)	Female	More than 44 years	White	Somewhat religious	High School Diploma or G.E.D.	Support staff (e.g., cook, janitorial,secretarial, etc.)	Permanent part-time	Less than 1 year	15	19	4	5.923076923	6.538461539	0.615384615	3188
no	no	Suburban (suburbs)	Female	18-29 years	White	Neutral	High School Diploma or G.E.D.	Teacher/caregiving staff (infant-age 5)	Permanent part-time	1-2 years	12	19	7	6.769230769	6.384615385	-0.384615385	3189
YES	YES	Urban (city)	Female	18-29 years	Black of African American	Religious	High School Diploma or G.E.D.	Other	Permanent part-time	3-5 years	16	16	0	6.538461539	7	0.461538462	3190
YES	YES	Urban (city)	Female	More than 44 years	White	Religious	High School Diploma or G.E.D.	Teacher/caregiving staff (infant-age 5)	Permanent full-time	More than 15 years	13	16	3	5.538461539	6	0.461538462	3191
no	no	Urban (city)	Female	30-44 years	White	Neutral	Bachelor’s Degree	Other	Permanent part-time	Less than 1 year	14	2	-12	7	5	-2	3192
no	YES	Urban (city)	Female	18-29 years	Black of African American	Neutral	High School Diploma or G.E.D.	Teacher/caregiving staff (infant-age 5)	Permanent full-time	1-2 years	16	15	-1	6.538461539	7	0.461538462	3193
YES	no	Suburban (suburbs)	Male	More than 44 years	Hispanic	Neutral	8th Grade	Support staff (e.g., cook, janitorial,secretarial, etc.)	Permanent part-time	Less than 1 year	15	16	1	7	7	0	3194
YES	no	Rural	Female	18-29 years	White	Somewhat unreligious	High School Diploma or G.E.D.	Teacher/caregiving staff (infant-age 5)	Permanent part-time	Less than 1 year	18	21	3	6	6.615384615	0.615384615	3195
no	no	Rural	Female	18-29 years	White	Unreligious	High School Diploma or G.E.D.	Teacher/caregiving staff (infant-age 5)	Permanent full-time	Less than 1 year	15	14	-1	6.769230769	7	0.230769231	3196
no	YES	Urban (city)	Female	18-29 years	Black of African American	Somewhat unreligious	High School Diploma or G.E.D.	Teacher/caregiving staff (infant-age 5)	Permanent part-time	3-5 years	9	10	1	6	5.230769231	-0.769230769	3197
no	no	Urban (city)	Female	18-29 years	Black of African American	Somewhat religious	Associate’s Degree	Teacher/caregiving staff (infant-age 5)	Substitute teacher	1-2 years	14	14	0	6.615384615	7	0.384615385	3198
no	no	Urban (city)	Female	18-29 years	Black of African American	Somewhat religious	High School Diploma or G.E.D.	Teacher/caregiving staff (infant-age 5)	Permanent part-time	1-2 years	15	14	-1	4.615384615	5.076923077	0.461538462	3199
no	no	Suburban (suburbs)	Female	18-29 years	White	Neutral	High School Diploma or G.E.D.	Assistant Director	Permanent part-time	1-2 years	12	14	2	6.384615385	7	0.615384615	3200
no	YES	Rural	Male	18-29 years	White	Religious	Bachelor’s Degree	Teacher/caregiving staff (infant-age 5)	Permanent full-time	3-5 years	13	16	3	5.384615385	6.769230769	1.384615385	3201
YES	YES	Rural	Female	More than 44 years	Hispanic	Religious	High School Diploma or G.E.D.	Other	Volunteer	Less than 1 year	9	14	5	5.384615385	6.461538462	1.076923077	3202
YES	no	Suburban (suburbs)	Female	30-44 years	White	Neutral	High School Diploma or G.E.D.	Teacher/caregiving staff (infant-age 5)	Permanent part-time	Less than 1 year	13	19	6	5.076923077	6.769230769	1.692307692	3203
YES	YES	Suburban (suburbs)	Female	More than 44 years	White	Somewhat religious	Bachelor’s Degree	Teacher/caregiving staff (infant-age 5)	Substitute teacher	3-5 years	11	16	5	6.076923077	6.615384615	0.538461539	3204
YES	YES	Rural	Female	30-44 years	White	Religious	High School Diploma or G.E.D.	Other	Permanent part-time	1-2 years	15	20	5	6.461538462	7	0.538461539	3205
no	YES	Suburban (suburbs)	Female	18-29 years	White	Somewhat religious	Bachelor’s Degree	Teacher/caregiving staff (infant-age 5)	Permanent full-time	Less than 1 year	17	17	0	7	7	0	3206
no	YES	Urban (city)	Female	18-29 years	Black of African American	Religious	High School Diploma or G.E.D.	Teacher/caregiving staff (infant-age 5)	Permanent part-time	3-5 years	13	16	3	5.923076923	7	1.076923077	3207
YES	no	Suburban (suburbs)	Female	18-29 years	Hispanic	Religious	Bachelor’s Degree	Teacher/caregiving staff (infant-age 5)	Permanent full-time	3-5 years	10	20	10	6.307692308	6.846153846	0.538461539	3208
YES	YES	Urban (city)	Female	18-29 years	Black of African American	Neutral	High School Diploma or G.E.D.	Teacher/caregiving staff (infant-age 5)	Permanent part-time	1-2 years	12	14	2	5.846153846	6.538461539	0.692307692	3209
YES	YES	Urban (city)	Male	18-29 years	Hispanic	Neutral	High School Diploma or G.E.D.	Teacher/caregiving staff (infant-age 5)	Permanent full-time	3-5 years	14	9	-5	5.923076923	3.692307692	-2.230769231	3210
no	YES	Rural	Female	18-29 years	White	Religious	High School Diploma or G.E.D.	Teacher/caregiving staff (infant-age 5)	Permanent full-time	1-2 years	16	16	0	6.538461539	6.923076923	0.384615385	3211
YES	YES	Urban (city)	Female	18-29 years	Black of African American	Neutral	High School Diploma or G.E.D.	Teacher/caregiving staff (infant-age 5)	Permanent full-time	3-5 years				6.307692308	6.230769231	-0.076923077	3212
no	no	Suburban (suburbs)	Female	18-29 years	White	Neutral	High School Diploma or G.E.D.	Teacher/caregiving staff (infant-age 5)	Permanent full-time	3-5 years	13	15	2	5.615384615	6.153846154	0.538461539	3213
no	YES	Suburban (suburbs)	Female	18-29 years	White	Religious	High School Diploma or G.E.D.	Teacher/caregiving staff (infant-age 5)	Seasonal or short-term (e.g. summer, student)	Less than 1 year	15	18	3	6.538461539	6.923076923	0.384615385	3214
no	YES	Suburban (suburbs)	Female	18-29 years	White	Extremely religious	High School Diploma or G.E.D.	Teacher/caregiving staff (infant-age 5)	Permanent full-time	6-10 years	14	21	7	6.615384615	6.846153846	0.230769231	3215
YES	YES	Suburban (suburbs)	Female	30-44 years	Black of African American	Unreligious	Masters Degree or Doctoral Degree	Other	Permanent full-time	Less than 1 year	16	16	0	6.538461539	7	0.461538462	3216
YES	YES	Urban (city)	Female	More than 44 years	Black of African American	Religious	CDA (Child Development Associate credential)	Support staff (e.g., cook, janitorial,secretarial, etc.)	Permanent full-time	More than 15 years	16	18	2	5.384615385	6.538461539	1.153846154	3217
no	YES	Suburban (suburbs)	Female	18-29 years	White	Somewhat religious	High School Diploma or G.E.D.	Teacher/caregiving staff (infant-age 5)	Seasonal or short-term (e.g. summer, student)	Less than 1 year	17	18	1	6.615384615	6.923076923	0.307692308	3218
no	no	Rural	Female	18-29 years	White	Somewhat religious	Bachelor’s Degree	Teacher/caregiving staff (infant-age 5)	Permanent full-time	Less than 1 year	13	19	6	6.230769231	6.538461539	0.307692308	3219
YES	no	Urban (city)	Female	30-44 years	Black of African American	Religious	High School Diploma or G.E.D.	Teacher/caregiving staff (infant-age 5)	Permanent part-time	1-2 years	16	15	-1	7	6.538461539	-0.461538462	3220
YES	no	Urban (city)	Female	More than 44 years	Black of African American	Extremely religious	Masters Degree or Doctoral Degree	Other	Permanent full-time	3-5 years	16	18	2	6.230769231	6	-0.230769231	3221
no	YES	Rural	Female	18-29 years	White	Unreligious	High School Diploma or G.E.D.	Teacher/caregiving staff (infant-age 5)	Permanent full-time	3-5 years	13	13	0	5.923076923	5.692307692	-0.230769231	3222
YES	no	Suburban (suburbs)	Female	30-44 years	White	Neutral	High School Diploma or G.E.D.	Teacher/caregiving staff (infant-age 5)	Permanent part-time	3-5 years	12	15	3	6.538461539	7	0.461538462	3223
YES	no	Rural	Female	18-29 years	White	Neutral	High School Diploma or G.E.D.	Teacher/caregiving staff (infant-age 5)	Permanent part-time	Less than 1 year	11	16	5	5.846153846	6.384615385	0.538461539	3224
YES	no	Urban (city)	Female	18-29 years	Black of African American	Neutral	High School Diploma or G.E.D.	Teacher/caregiving staff (infant-age 5)	Permanent full-time	1-2 years	11	14	3	6.461538462	5.538461539	-0.923076923	3225
YES	YES	Rural	Female	30-44 years	White	Somewhat religious	Associate’s Degree	Teacher/caregiving staff (infant-age 5)	Permanent part-time	Less than 1 year	16	20	4	5.846153846	7	1.153846154	3226
YES	YES	Suburban (suburbs)	Female	More than 44 years	White	Religious	Bachelor’s Degree	Teacher/caregiving staff (infant-age 5)	Permanent part-time	3-5 years	14	17	3	5.307692308	7	1.692307692	3227
no	no	Urban (city)	Female	18-29 years	Black of African American	Religious	Associate’s Degree	Teacher/caregiving staff (infant-age 5)	Permanent part-time	Less than 1 year	12	17	5	6.230769231	6.692307692	0.461538462	3228
no	no	Suburban (suburbs)	Female	18-29 years	White	Extremely Unreligious	8th Grade	Teacher/caregiving staff (infant-age 5)	Seasonal or short-term (e.g. summer, student)	Less than 1 year	14	15	1	6.461538462	6.307692308	-0.153846154	3229
YES	no	Suburban (suburbs)	Female	More than 44 years	White	Somewhat religious	Associate’s Degree	Teacher/caregiving staff (infant-age 5)	Permanent part-time	Less than 1 year	13	17	4	5.615384615	6.692307692	1.076923077	3230
no	YES	Urban (city)	Female	18-29 years	White	Somewhat religious	Associate’s Degree	Teacher/caregiving staff (infant-age 5)	Permanent full-time	3-5 years	14	17	3	6.230769231	7	0.769230769	3231
no	no	Suburban (suburbs)	Female	18-29 years	White	Somewhat religious	High School Diploma or G.E.D.	Teacher/caregiving staff (infant-age 5)	Permanent part-time	3-5 years	20	19	-1	5.538461539	6.384615385	0.846153846	3232
YES	no	Urban (city)	Male	30-44 years	Other	Religious	High School Diploma or G.E.D.	Support staff (e.g., cook, janitorial,secretarial, etc.)	Permanent full-time	Less than 1 year	9	14	5	4.769230769	6.692307692	1.923076923	3233
YES	no	Urban (city)	Female	30-44 years	Asian	Neutral	Masters Degree or Doctoral Degree	Support staff (e.g., cook, janitorial,secretarial, etc.)	Permanent full-time	Less than 1 year	12	13	1	4.769230769	5.076923077	0.307692308	3234
no	YES	Suburban (suburbs)	Female	30-44 years	White	Neutral	High School Diploma or G.E.D.	Teacher/caregiving staff (infant-age 5)	Permanent full-time	11-15 years	16	16	0	6.923076923	6.461538462	-0.461538462	3235
no	no	Rural	Female	18-29 years	Hispanic	Religious	CDA (Child Development Associate credential)	Other	Volunteer	3-5 years	12	18	6	6	6.846153846	0.846153846	3236
no	YES	Rural	Female	30-44 years	White	Religious	Masters Degree or Doctoral Degree	Other	Permanent full-time	6-10 years	17	18	1	6.076923077	6.538461539	0.461538462	3237
no	no	Suburban (suburbs)	Female	18-29 years	White	Neutral	High School Diploma or G.E.D.	Teacher/caregiving staff (infant-age 5)	Permanent part-time	Less than 1 year	15	15	0	6.307692308	7	0.692307692	3238
YES	YES	Urban (city)	Female	30-44 years	Black of African American	Somewhat religious	Bachelor’s Degree	Teacher/caregiving staff (infant-age 5)	Permanent full-time	11-15 years	17	17	0	5.230769231	5.384615385	0.153846154	3239
YES	YES	Urban (city)	Female	18-29 years	Black of African American	Neutral	Associate’s Degree	Teacher/caregiving staff (infant-age 5)	Permanent full-time	3-5 years	15	17	2	6.615384615	6.846153846	0.230769231	3240
YES	no	Rural	Female	30-44 years	White	Neutral	Bachelor’s Degree	Teacher/caregiving staff (infant-age 5)	Permanent full-time	3-5 years	15	19	4	6.461538462	7	0.538461539	3241
YES	no	Urban (city)	Female	18-29 years	Other	Somewhat religious	Bachelor’s Degree	Teacher/caregiving staff (infant-age 5)	Permanent full-time	1-2 years	13	13	0	7	6.538461539	-0.461538462	3242
no	no	Rural	Female	18-29 years	White	Religious	8th Grade	Teacher/caregiving staff (infant-age 5)	Permanent part-time	1-2 years	13	14	1	5.769230769	5.923076923	0.153846154	3243
no	no	Urban (city)	Female	18-29 years	White	Unreligious	High School Diploma or G.E.D.	Teacher/caregiving staff (infant-age 5)	Permanent part-time	1-2 years	10	13	3	6.692307692	6.846153846	0.153846154	3244
YES	YES	Suburban (suburbs)	Female	30-44 years	White	Neutral	High School Diploma or G.E.D.	Teacher/caregiving staff (infant-age 5)	Permanent part-time	6-10 years	14	17	3	6.615384615	5.461538462	-1.153846154	3245
no	YES	Suburban (suburbs)	Female	18-29 years	White	Unreligious	High School Diploma or G.E.D.	Other	Permanent part-time	1-2 years	15	12	-3	6.846153846	6.384615385	-0.461538462	3246
no	YES	Suburban (suburbs)	Female	18-29 years	Black of African American	Religious	Associate’s Degree	Other	Permanent part-time	Less than 1 year	13	16	3	4.923076923	6	1.076923077	3247
YES	YES	Urban (city)	Female	30-44 years	Black of African American	Somewhat religious	High School Diploma or G.E.D.	Teacher/caregiving staff (infant-age 5)	Permanent full-time	6-10 years	14	18	4	6.538461539	6.923076923	0.384615385	3248
no	no	Suburban (suburbs)	Female	18-29 years	Hispanic	Religious	High School Diploma or G.E.D.	Teacher/caregiving staff (infant-age 5)	Permanent part-time	Less than 1 year	13	11	-2	4.923076923	4.538461539	-0.384615385	3249
no	YES	Rural	Female	18-29 years	White	Neutral	High School Diploma or G.E.D.	Teacher/caregiving staff (infant-age 5)	Permanent full-time	6-10 years	12	12	0	6.384615385	6.769230769	0.384615385	3250
YES	no	Urban (city)	Female	18-29 years	White	Somewhat religious	High School Diploma or G.E.D.	Teacher/caregiving staff (infant-age 5)	Permanent full-time	Less than 1 year	11	18	7	6.461538462	7	0.538461539	3251
no	no	Urban (city)	Female	30-44 years	Black of African American	Religious	Bachelor’s Degree	Director	Permanent full-time	Less than 1 year	14	15	1	4.692307692	5.615384615	0.923076923	3252
no	no	Urban (city)	Female	18-29 years	Black of African American	Neutral	High School Diploma or G.E.D.	Teacher/caregiving staff (infant-age 5)	Permanent full-time	Less than 1 year	12	19	7	6.153846154	6.692307692	0.538461539	3253
no	no	Urban (city)	Female	18-29 years	White	Religious	Bachelor’s Degree	Teacher/caregiving staff (infant-age 5)	Other	3-5 years	15	18	3	6.153846154	6.769230769	0.615384615	3254
YES	YES	Rural	Female	30-44 years	White	Somewhat religious	Associate’s Degree	Teacher/caregiving staff (infant-age 5)	Permanent part-time	6-10 years				5.384615385	7	1.615384615	3255
YES	no	Suburban (suburbs)	Male	30-44 years	Asian	Neutral	Masters Degree or Doctoral Degree	Teacher/caregiving staff (infant-age 5)	Permanent full-time	Less than 1 year	11	9	-2	5.307692308	5.769230769	0.461538462	3256
YES	no	Suburban (suburbs)	Female	18-29 years	Hispanic	Neutral	High School Diploma or G.E.D.	Teacher/caregiving staff (infant-age 5)	Permanent full-time	1-2 years	12	14	2	5.307692308	5.923076923	0.615384615	3257
no	YES	Suburban (suburbs)	Male	18-29 years	White	Somewhat unreligious	High School Diploma or G.E.D.	Teacher/caregiving staff (infant-age 5)	Permanent part-time	Less than 1 year	11	15	4	5.923076923	6.076923077	0.153846154	3258
no	YES	Suburban (suburbs)	Female	18-29 years	White	Neutral	High School Diploma or G.E.D.	Teacher/caregiving staff (infant-age 5)	Permanent part-time	1-2 years	13	13	0	6.384615385	6.692307692	0.307692308	3259
YES	YES	Suburban (suburbs)	Female	More than 44 years	Native Hawaiian or Other Pacific Islander	Neutral	Bachelor’s Degree	Teacher/caregiving staff (infant-age 5)	Permanent part-time	1-2 years	5	9	4	4.307692308	4.461538462	0.153846154	3260
YES	YES	Urban (city)	Female	More than 44 years	Black of African American	Religious	High School Diploma or G.E.D.	Other	Other	More than 15 years	23	23	0	6.076923077	7	0.923076923	3261
YES	YES	Rural	Female	18-29 years	White	Unreligious	High School Diploma or G.E.D.	Teacher/caregiving staff (infant-age 5)	Permanent full-time	Less than 1 year	15	16	1	6.923076923	7	0.076923077	3262
no	YES	Rural	Female	18-29 years	White	Somewhat religious	High School Diploma or G.E.D.	Teacher/caregiving staff (infant-age 5)	Permanent full-time	3-5 years	14	16	2	5.615384615	6.461538462	0.846153846	3263
no	no	Urban (city)	Female	18-29 years	Asian	Somewhat unreligious	High School Diploma or G.E.D.	Other	Permanent part-time	Less than 1 year	3	19	16	3.230769231	5.769230769	2.538461539	3264
YES	no	Rural	Female	30-44 years	White	Neutral	High School Diploma or G.E.D.	Teacher/caregiving staff (infant-age 5)	Permanent part-time	6-10 years	17	16	-1	5.615384615	6.307692308	0.692307692	3265
no	no	Suburban (suburbs)	Female	18-29 years	Black of African American	Neutral	High School Diploma or G.E.D.	Teacher/caregiving staff (infant-age 5)	Permanent full-time	1-2 years	10	16	6	5.615384615	5.769230769	0.153846154	3266
YES	no	Suburban (suburbs)	Female	More than 44 years	White	Somewhat religious	Bachelor’s Degree	Teacher/caregiving staff (infant-age 5)	Permanent part-time	More than 15 years	18	21	3	6.384615385	5.692307692	-0.692307692	3267
YES	YES	Rural	Male	30-44 years	White	Unreligious	Masters Degree or Doctoral Degree	Other	Other	6-10 years	17	22	5	6.846153846	7	0.153846154	3268
YES	no	Rural	Female	More than 44 years	White	Neutral	High School Diploma or G.E.D.	Teacher/caregiving staff (infant-age 5)	Permanent part-time	Less than 1 year	12	16	4	6.076923077	4.307692308	-1.769230769	3269
no	no	Suburban (suburbs)	Female	18-29 years	White	Religious	High School Diploma or G.E.D.	Teacher/caregiving staff (infant-age 5)	Permanent part-time	1-2 years	15	18	3	6.769230769	7	0.230769231	3270
no	YES	Suburban (suburbs)	Female	18-29 years	White	Religious	High School Diploma or G.E.D.	Other	Permanent part-time	Less than 1 year	14	18	4	5.307692308	6	0.692307692	3271
YES	YES	Suburban (suburbs)	Female	18-29 years	White	Religious	High School Diploma or G.E.D.	Teacher/caregiving staff (infant-age 5)	Permanent full-time	Less than 1 year	12	16	4	5.307692308	5.076923077	-0.230769231	3272
no	YES	Urban (city)	Male	18-29 years	White	Extremely Unreligious	Masters Degree or Doctoral Degree	Other	Permanent full-time	3-5 years	16	17	1	6.307692308	6.538461539	0.230769231	3273
YES	YES	Urban (city)	Female	30-44 years	White	Neutral	Bachelor’s Degree	Director	Permanent full-time	6-10 years	19	20	1	6.846153846	7	0.153846154	3274
no	no	Suburban (suburbs)	Female	18-29 years	White	Neutral	High School Diploma or G.E.D.	Support staff (e.g., cook, janitorial,secretarial, etc.)	Permanent part-time	Less than 1 year	13	11	-2	5.538461539	5.846153846	0.307692308	3275
YES	YES	Urban (city)	Female	30-44 years	White	Religious	Associate’s Degree	Other	Permanent part-time	Less than 1 year	18	19	1	5.923076923	6.461538462	0.538461539	3276
no	no	Rural	Female	18-29 years	White	Neutral	High School Diploma or G.E.D.	Teacher/caregiving staff (infant-age 5)	Permanent part-time	3-5 years	18	18	0	5.538461539	6.333333333	0.794871795	3277
no	no	Urban (city)	Female	30-44 years	Black of African American	Neutral	Masters Degree or Doctoral Degree	Other	Contract for special services/care	Less than 1 year	16	23	7	5.769230769	7	1.230769231	3278
no	no	Rural	Female	18-29 years	White	Religious	High School Diploma or G.E.D.	Teacher/caregiving staff (infant-age 5)	Permanent part-time	3-5 years	13	22	9	6.307692308	6.153846154	-0.153846154	3279
YES	YES	Urban (city)	Female	18-29 years	White	Religious	Associate’s Degree	Other	Permanent full-time	Less than 1 year	17	17	0	6.230769231	6.923076923	0.692307692	3280
YES	no	Suburban (suburbs)	Female	More than 44 years	Asian	Religious	Bachelor’s Degree	Teacher/caregiving staff (infant-age 5)	Permanent part-time	3-5 years	18	19	1	6.153846154	7	0.846153846	3281
no	no	Rural	Female	18-29 years	White	Neutral	8th Grade	Teacher/caregiving staff (infant-age 5)	Permanent part-time	Less than 1 year	18	17	-1	5.384615385	6.076923077	0.692307692	3282
no	YES	Suburban (suburbs)	Female	18-29 years	Asian	Religious	Associate’s Degree	Teacher/caregiving staff (infant-age 5)	Permanent part-time	3-5 years	14	21	7	5.615384615	6.846153846	1.230769231	3283
no	YES	Urban (city)	Female	30-44 years	White	Religious	Masters Degree or Doctoral Degree	Other	Permanent full-time	3-5 years	12	19	7	6.230769231	6.923076923	0.692307692	3284
no	YES	Urban (city)	Female	18-29 years	Black of African American	Neutral	Bachelor’s Degree	Teacher/caregiving staff (infant-age 5)	Permanent part-time	3-5 years	16	14	-2	5.692307692	5.692307692	0	3285
no	no	Urban (city)	Female	More than 44 years	White	Neutral	High School Diploma or G.E.D.	Other	Other	Less than 1 year	20	22	2	6.076923077	7	0.923076923	3286
no	no	Suburban (suburbs)	Female	18-29 years	White	Unreligious	Bachelor’s Degree	Teacher/caregiving staff (infant-age 5)	Permanent full-time	1-2 years	16	17	1	6.769230769	7	0.230769231	3287
YES	no	Suburban (suburbs)	Female	30-44 years	White	Religious	Bachelor’s Degree	Teacher/caregiving staff (infant-age 5)	Permanent full-time	Less than 1 year	13	16	3	7	7	0	3288
YES	no	Suburban (suburbs)	Female	More than 44 years	White	Neutral	High School Diploma or G.E.D.	Teacher/caregiving staff (infant-age 5)	Permanent full-time	11-15 years	13	16	3	5.538461539	7	1.461538462	3289
YES	YES	Rural	Female	30-44 years	White	Somewhat religious	High School Diploma or G.E.D.	Teacher/caregiving staff (infant-age 5)	Permanent full-time	6-10 years	13	17	4	4.923076923	6.833333333	1.91025641	3290
YES	YES	Suburban (suburbs)	Female	30-44 years	White	Neutral	Associate’s Degree	Other	Permanent full-time	1-2 years	15	19	4	5.384615385	6.692307692	1.307692308	3291
YES	YES	Rural	Female	30-44 years	White	Somewhat religious	High School Diploma or G.E.D.	Teacher/caregiving staff (infant-age 5)	Permanent full-time	Less than 1 year	17	17	0	5.461538462	5.461538462	0	3292
no	no	Rural	Female	18-29 years	White	Unreligious	High School Diploma or G.E.D.	Other	Other	Less than 1 year	13	19	6	6.307692308	7	0.692307692	3293
no	YES	Urban (city)	Male	30-44 years	White	Neutral	Masters Degree or Doctoral Degree	Director	Permanent full-time	3-5 years	17	17	0	5.769230769	5.461538462	-0.307692308	3294
no	no	Rural	Female	18-29 years	White	Neutral	High School Diploma or G.E.D.	Teacher/caregiving staff (infant-age 5)	Permanent full-time	Less than 1 year	15	15	0	6.076923077	6.384615385	0.307692308	3295
no	no	Urban (city)	Female	18-29 years	White	Somewhat religious	High School Diploma or G.E.D.	Teacher/caregiving staff (infant-age 5)	Permanent full-time	Less than 1 year	9	19	10	5.923076923	6.923076923	1	3296
no	no	Urban (city)	Female	18-29 years	White	Somewhat religious	High School Diploma or G.E.D.	Teacher/caregiving staff (infant-age 5)	Permanent full-time	Less than 1 year	11	18	7	5.461538462	6.692307692	1.230769231	3297
no	no	Suburban (suburbs)	Female	18-29 years	White	Neutral	High School Diploma or G.E.D.	Teacher/caregiving staff (infant-age 5)	Seasonal or short-term (e.g. summer, student)	Less than 1 year	11	15	4	5.615384615	6.923076923	1.307692308	3298
no	no	Suburban (suburbs)	Female	18-29 years	White	Neutral	High School Diploma or G.E.D.	Teacher/caregiving staff (infant-age 5)	Permanent part-time	3-5 years	16	14	-2	6.538461539	6.692307692	0.153846154	3299
no	YES	Suburban (suburbs)	Female	18-29 years	White	Neutral	High School Diploma or G.E.D.	Teacher/caregiving staff (infant-age 5)	Permanent full-time	1-2 years	16	16	0	5.923076923	6	0.076923077	3300
no	YES	Suburban (suburbs)	Female	30-44 years	White	Unreligious	CDA (Child Development Associate credential)	Teacher/caregiving staff (infant-age 5)	Permanent full-time	6-10 years	20	20	0	5.769230769	6.153846154	0.384615385	3301
YES	no	Suburban (suburbs)	Female	More than 44 years	White	Religious	Associate’s Degree	Other	Volunteer	Less than 1 year	14	19	5	6.076923077	6.846153846	0.769230769	3302
YES	no	Urban (city)	Male	30-44 years	White	Religious	Bachelor’s Degree	Other	Permanent full-time	Less than 1 year	15	22	7	5.461538462	6	0.538461539	3303
no	YES	Rural	Female	30-44 years	Black of African American	Religious	CDA (Child Development Associate credential)	Teacher/caregiving staff (infant-age 5)	Permanent full-time	More than 15 years	14	18	4	6	7	1	3304
YES	no	Urban (city)	Male	30-44 years	Asian	Neutral	Masters Degree or Doctoral Degree	Other	Other	Less than 1 year				5.538461539	5.846153846	0.307692308	3305
YES	no	Urban (city)	Female	30-44 years	Black of African American	Neutral	High School Diploma or G.E.D.	Other	Permanent part-time	Less than 1 year	13	20	7	5.846153846	6.923076923	1.076923077	3306
no	no	Urban (city)	Female	18-29 years	Black of African American	Somewhat religious	High School Diploma or G.E.D.	Teacher/caregiving staff (infant-age 5)	Permanent full-time	Less than 1 year	10	19	9	4	4.153846154	0.153846154	3307
no	YES	Urban (city)	Female	18-29 years	Black of African American	Neutral	CDA (Child Development Associate credential)	Teacher/caregiving staff (infant-age 5)	Permanent full-time	3-5 years	2	4	2	4	4	0	3308
no	no	Suburban (suburbs)	Female	18-29 years	White	Somewhat religious	Bachelor’s Degree	Other	Seasonal or short-term (e.g. summer, student)	Less than 1 year	13	18	5	5.153846154	6.846153846	1.692307692	3309
YES	YES	Urban (city)	Female	30-44 years	Black of African American	Religious	CDA (Child Development Associate credential)	Teacher/caregiving staff (infant-age 5)	Permanent full-time	6-10 years	11	15	4	5.615384615	6.923076923	1.307692308	3310
YES	YES	Urban (city)	Female	18-29 years	Black of African American	Somewhat religious	High School Diploma or G.E.D.	Teacher/caregiving staff (infant-age 5)	Permanent full-time	6-10 years	11	8	-3	6.153846154	3.846153846	-2.307692308	3311
no	no	Urban (city)	Female	18-29 years	Black of African American	Religious	High School Diploma or G.E.D.	Teacher/caregiving staff (infant-age 5)	Permanent part-time	1-2 years	17	17	0	4.307692308	3.846153846	-0.461538462	3312
no	no	Rural	Female	18-29 years	White	Somewhat religious	High School Diploma or G.E.D.	Teacher/caregiving staff (infant-age 5)	Seasonal or short-term (e.g. summer, student)	Less than 1 year	11	21	10	5.153846154	6.230769231	1.076923077	3313
YES	no	Urban (city)	Female	18-29 years	Black of African American	Somewhat religious	Associate’s Degree	Teacher/caregiving staff (infant-age 5)	Permanent full-time	1-2 years	14	14	0	5.307692308	5.769230769	0.461538462	3314
YES	no	Urban (city)	Female	30-44 years	White	Neutral	High School Diploma or G.E.D.	Support staff (e.g., cook, janitorial,secretarial, etc.)	Permanent part-time	Less than 1 year	12	11	-1	5.692307692	5.461538462	-0.230769231	3315
YES	YES	Urban (city)	Female	More than 44 years	Black of African American	Religious	Masters Degree or Doctoral Degree	Director	Permanent full-time	More than 15 years	17	21	4	7	7	0	3316
no	YES	Urban (city)	Female	18-29 years	Black of African American	Neutral	High School Diploma or G.E.D.	Teacher/caregiving staff (infant-age 5)	Permanent full-time	6-10 years	12	13	1	6.461538462	6.230769231	-0.230769231	3317
no	YES	Urban (city)	Female	30-44 years	Black of African American	Religious	Bachelor’s Degree	Teacher/caregiving staff (infant-age 5)	Permanent full-time	11-15 years	14	11	-3	6.230769231	5.769230769	-0.461538462	3318
YES	no	Suburban (suburbs)	Female	30-44 years	White	Unreligious	Bachelor’s Degree	Teacher/caregiving staff (infant-age 5)	Permanent part-time	6-10 years	17	20	3	6.461538462	6.923076923	0.461538462	3319
no	no	Urban (city)	Female	18-29 years	Black of African American	Religious	Bachelor’s Degree	Teacher/caregiving staff (infant-age 5)	Permanent full-time	Less than 1 year	0	17	17	4.076923077	7	2.923076923	3320
YES	YES	Urban (city)	Female	30-44 years	Black of African American	Somewhat religious	High School Diploma or G.E.D.	Other	Permanent full-time	More than 15 years	14	16	2	5.461538462	6	0.538461539	3321
no	no	Suburban (suburbs)	Female	18-29 years	White	Neutral	High School Diploma or G.E.D.	Teacher/caregiving staff (infant-age 5)	Seasonal or short-term (e.g. summer, student)	Less than 1 year	10	16	6	4.307692308	5.076923077	0.769230769	3322
YES	YES	Urban (city)	Female	More than 44 years	Black of African American	Religious	CDA (Child Development Associate credential)	Early elementary teacher (grades 1-4)	Permanent full-time	11-15 years	14	14	0	5.307692308	6.076923077	0.769230769	3323
YES	YES	Urban (city)	Male	More than 44 years	Black of African American	Somewhat religious	High School Diploma or G.E.D.	Other	Permanent full-time	11-15 years	16	16	0	5.538461539	6.076923077	0.538461539	3324
YES	YES	Suburban (suburbs)	Female	18-29 years	White	Neutral	High School Diploma or G.E.D.	Teacher/caregiving staff (infant-age 5)	Permanent part-time	3-5 years	13	16	3	6	6.846153846	0.846153846	3325
YES	YES	Urban (city)	Female	More than 44 years	Black of African American	Extremely religious	High School Diploma or G.E.D.	Teacher/caregiving staff (infant-age 5)	Permanent full-time	11-15 years	16	14	-2	6.307692308	6.538461539	0.230769231	3326
YES	YES	Urban (city)	Female	More than 44 years	Black of African American	Religious	CDA (Child Development Associate credential)	Teacher/caregiving staff (infant-age 5)	Permanent full-time	More than 15 years	18	19	1	7	6.538461539	-0.461538462	3327
YES	YES	Urban (city)	Female	30-44 years	Black of African American	Somewhat religious	High School Diploma or G.E.D.	Teacher/caregiving staff (infant-age 5)	Permanent full-time	3-5 years	20	20	0	5.538461539	6.076923077	0.538461539	3328
no	YES	Rural	Female	18-29 years	Other	Somewhat unreligious	High School Diploma or G.E.D.	Teacher/caregiving staff (infant-age 5)	Permanent full-time	1-2 years	14	14	0	6.384615385	7	0.615384615	3329
YES	YES	Urban (city)	Female	18-29 years	Black of African American	Somewhat religious	CDA (Child Development Associate credential)	Teacher/caregiving staff (infant-age 5)	Permanent full-time	3-5 years	13	17	4	6.769230769	6.769230769	0	3330
no	no	Rural	Female	18-29 years	White	Unreligious	High School Diploma or G.E.D.	Teacher/caregiving staff (infant-age 5)	Permanent part-time	Less than 1 year	8	14	6	4.923076923	6.230769231	1.307692308	3331
no	YES	Urban (city)	Female	30-44 years	White	Neutral	Masters Degree or Doctoral Degree	Assistant Director	Permanent full-time	More than 15 years	17	16	-1	6.153846154	6.923076923	0.769230769	3332
YES	YES	Rural	Female	More than 44 years	White	Neutral	High School Diploma or G.E.D.	Teacher/caregiving staff (infant-age 5)	Permanent full-time	1-2 years	14	16	2	6.461538462	6.538461539	0.076923077	3333
YES	YES	Urban (city)	Female	30-44 years	Black of African American	Neutral	Bachelor’s Degree	Teacher/caregiving staff (infant-age 5)	Permanent full-time	6-10 years	11	16	5	5.846153846	5.461538462	-0.384615385	3334
YES	YES	Urban (city)	Female	More than 44 years	White	Somewhat religious	High School Diploma or G.E.D.	Support staff (e.g., cook, janitorial,secretarial, etc.)	Permanent part-time	More than 15 years	16	18	2	4.923076923	6	1.076923077	3335
YES	YES	Urban (city)	Female	More than 44 years	Black of African American	Religious	CDA (Child Development Associate credential)	Other	Permanent full-time	More than 15 years	11	15	4	5.692307692	6.538461539	0.846153846	3336
YES	YES	Urban (city)	Female	30-44 years	White	Neutral	Bachelor’s Degree	Director	Permanent full-time	More than 15 years	16	17	1	6.153846154	6.384615385	0.230769231	3337
YES	YES	Urban (city)	Male	More than 44 years	Black of African American	Religious	Bachelor’s Degree	Teacher/caregiving staff (infant-age 5)	Permanent full-time	More than 15 years	15	20	5	6.692307692	5.615384615	-1.076923077	3338
YES	YES	Urban (city)	Female	18-29 years	Black of African American	Neutral	CDA (Child Development Associate credential)	Teacher/caregiving staff (infant-age 5)	Permanent full-time	1-2 years	17	20	3	5.461538462	6.153846154	0.692307692	3339
YES	YES	Urban (city)	Female	30-44 years	Black of African American	Somewhat religious	Bachelor’s Degree	Assistant Director	Permanent full-time	11-15 years	19	20	1	6.538461539	6.538461539	0	3340
YES	YES	Urban (city)	Female	30-44 years	Black of African American	Somewhat religious	CDA (Child Development Associate credential)	Teacher/caregiving staff (infant-age 5)	Permanent full-time	6-10 years	6	16	10	6.769230769	6.615384615	-0.153846154	3341
YES	YES	Urban (city)	Female	18-29 years	Black of African American	Religious	Bachelor’s Degree	Teacher/caregiving staff (infant-age 5)	Permanent full-time	6-10 years	18	18	0	6.076923077	6.538461539	0.461538462	3342
no	no	Rural	Female	18-29 years	White	Extremely Unreligious	High School Diploma or G.E.D.	Other	Permanent part-time	Less than 1 year	14	12	-2	6.461538462	6.538461539	0.076923077	3343
YES	YES	Urban (city)	Female	More than 44 years	Black of African American	Extremely religious	Masters Degree or Doctoral Degree	Assistant Director	Permanent full-time	More than 15 years	19	19	0	6.538461539	6.076923077	-0.461538462	3344
YES	no	Urban (city)	Female	18-29 years	Black of African American	Religious	High School Diploma or G.E.D.	Teacher/caregiving staff (infant-age 5)	Permanent full-time	3-5 years	21	22	1	6.076923077	6.076923077	0	3345
YES	YES	Urban (city)	Female	30-44 years	Black of African American	Religious	Bachelor’s Degree	Teacher/caregiving staff (infant-age 5)	Permanent full-time	6-10 years	21	20	-1	6.538461539	6.076923077	-0.461538462	3346
no	YES	Urban (city)	Female	30-44 years	White	Somewhat religious	Bachelor’s Degree	Assistant Director	Permanent full-time	6-10 years	12	18	6	5.384615385	6.461538462	1.076923077	3347
no	YES	Urban (city)	Female	18-29 years	White	Somewhat unreligious	Bachelor’s Degree	Teacher/caregiving staff (infant-age 5)	Permanent full-time	3-5 years	16	16	0	5.692307692	5.923076923	0.230769231	3348
no	YES	Urban (city)	Female	18-29 years	Black of African American	Religious	Bachelor’s Degree	Early elementary teacher (grades 1-4)	Permanent full-time	6-10 years	15	16	1	6.153846154	6.769230769	0.615384615	3349
YES	YES	Urban (city)	Male	30-44 years	Black of African American	Somewhat religious	High School Diploma or G.E.D.	Support staff (e.g., cook, janitorial,secretarial, etc.)	Permanent full-time	1-2 years	19	20	1	6.538461539	6.538461539	0	3350
YES	YES	Urban (city)	Female	18-29 years	Black of African American	Neutral	CDA (Child Development Associate credential)	Teacher/caregiving staff (infant-age 5)	Permanent full-time	3-5 years	21	21	0	6.538461539	6.538461539	0	3351
YES	YES	Rural	Female	30-44 years	Black of African American	Religious	Masters Degree or Doctoral Degree	Teacher/caregiving staff (infant-age 5)	Permanent full-time	11-15 years	18	18	0	6.076923077	6.076923077	0	3352
YES	YES	Urban (city)	Female	30-44 years	Black of African American	Extremely Unreligious	Associate’s Degree	Teacher/caregiving staff (infant-age 5)	Permanent full-time	6-10 years	13	15	2	5.230769231	5.769230769	0.538461539	3353
no	YES	Suburban (suburbs)	Female	More than 44 years	White	Religious	Bachelor’s Degree	Other	Permanent part-time	More than 15 years	12	18	6	6	6	0	3354
no	YES	Urban (city)	Female	30-44 years	Black of African American	Religious	Masters Degree or Doctoral Degree	Teacher/caregiving staff (infant-age 5)	Permanent full-time	More than 15 years	16	17	1	5.846153846	6	0.153846154	3355
YES	no	Urban (city)	Male	More than 44 years	White	Religious	High School Diploma or G.E.D.	Support staff (e.g., cook, janitorial,secretarial, etc.)	Permanent full-time	Less than 1 year	10	11	1	5.076923077	6.538461539	1.461538462	3356
YES	YES	Urban (city)	Female	More than 44 years	Black of African American	Religious	Associate’s Degree	Teacher/caregiving staff (infant-age 5)	Permanent full-time	More than 15 years	21	19	-2	6.538461539	6.076923077	-0.461538462	3357
YES	no	Urban (city)	Female	30-44 years	Black of African American	Religious	Bachelor’s Degree	Teacher/caregiving staff (infant-age 5)	Permanent full-time	3-5 years	23	23	0	6.538461539	6.538461539	0	3358
YES	YES	Urban (city)	Female	More than 44 years	Black of African American	Religious	Associate’s Degree	Teacher/caregiving staff (infant-age 5)	Permanent full-time	11-15 years	20	20	0	6.076923077	6.076923077	0	3359
YES	YES	Urban (city)	Female	More than 44 years	Black of African American	Religious	Associate’s Degree	Teacher/caregiving staff (infant-age 5)	Permanent full-time	11-15 years	23	23	0	6.538461539	6.538461539	0	3360
YES	YES	Suburban (suburbs)	Female	30-44 years	White	Neutral	Bachelor’s Degree	Teacher/caregiving staff (infant-age 5)	Permanent full-time	More than 15 years	16	20	4	6	7	1	3361
YES	YES	Urban (city)	Female	18-29 years	Black of African American	Religious	CDA (Child Development Associate credential)	Teacher/caregiving staff (infant-age 5)	Permanent part-time	3-5 years	22	23	1	6.538461539	6.538461539	0	3362
no	YES	Urban (city)	Female	18-29 years	Black of African American	Religious	Associate’s Degree	Teacher/caregiving staff (infant-age 5)	Permanent full-time	6-10 years	19	20	1	6.076923077	6.076923077	0	3363
YES	YES	Urban (city)	Female	30-44 years	Black of African American	Religious	CDA (Child Development Associate credential)	Teacher/caregiving staff (infant-age 5)	Permanent full-time	11-15 years	21	20	-1	6.076923077	6.076923077	0	3364
YES	YES	Suburban (suburbs)	Male	18-29 years	Black of African American	Neutral	High School Diploma or G.E.D.	Kindergarten teacher	Permanent part-time	1-2 years	14	13	-1	5.307692308	5.692307692	0.384615385	3365
YES	YES	Rural	Female	18-29 years	White	Unreligious	High School Diploma or G.E.D.	Teacher/caregiving staff (infant-age 5)	Permanent part-time	3-5 years	13	12	-1	5.076923077	4.692307692	-0.384615385	3366
no	YES	Suburban (suburbs)	Female	18-29 years	White	Religious	Bachelor’s Degree	Teacher/caregiving staff (infant-age 5)	Permanent full-time	11-15 years	19	20	1	6.230769231	7	0.769230769	3367
YES	no	Urban (city)	Female	30-44 years	White	Religious	8th Grade	Support staff (e.g., cook, janitorial,secretarial, etc.)	Permanent part-time	Less than 1 year	14	15	1	7	7	0	3368
YES	YES	Urban (city)	Female	More than 44 years	Black of African American	Religious	High School Diploma or G.E.D.	Teacher/caregiving staff (infant-age 5)	Permanent full-time	More than 15 years	13	15	2	5.230769231	5.846153846	0.615384615	3369
no	YES	Rural	Female	18-29 years	White	Religious	Bachelor’s Degree	Teacher/caregiving staff (infant-age 5)	Permanent full-time	Less than 1 year	12	16	4	5.230769231	5.692307692	0.461538462	3370
no	YES	Rural	Female	18-29 years	White	Unreligious	Masters Degree or Doctoral Degree	Other	Permanent full-time	Less than 1 year	16	20	4	5.230769231	6.230769231	1	3371
no	YES	Suburban (suburbs)	Female	30-44 years	White	Somewhat religious	Masters Degree or Doctoral Degree	Director	Permanent full-time	6-10 years	18	19	1	6	6.538461539	0.538461539	3372
no	YES	Urban (city)	Male	18-29 years	White	Somewhat religious	High School Diploma or G.E.D.	Other	Permanent part-time	1-2 years	14	16	2	6	6.538461539	0.538461539	3373
YES	YES	Rural	Female	30-44 years	White	Neutral	High School Diploma or G.E.D.	Other	Permanent full-time	Less than 1 year	10	17	7	4.769230769	6.461538462	1.692307692	3374
YES	YES	Urban (city)	Female	More than 44 years	Black of African American	Neutral	High School Diploma or G.E.D.	Teacher/caregiving staff (infant-age 5)	Permanent full-time	More than 15 years	14	11	-3	5.769230769	4.923076923	-0.846153846	3375
no	YES	Suburban (suburbs)	Female	More than 44 years	Black of African American	Religious	High School Diploma or G.E.D.	Teacher/caregiving staff (infant-age 5)	Permanent full-time	6-10 years	13	17	4	5.076923077	5.615384615	0.538461539	3376
YES	YES	Urban (city)	Female	30-44 years	Black of African American	Neutral	CDA (Child Development Associate credential)	Teacher/caregiving staff (infant-age 5)	Permanent full-time	6-10 years	14	13	-1	5.076923077	4.692307692	-0.384615385	3377
no	YES	Rural	Female	18-29 years	White	Religious	Bachelor’s Degree	Kindergarten teacher	Permanent full-time	3-5 years	14	16	2	6.692307692	7	0.307692308	3378
YES	YES	Suburban (suburbs)	Female	More than 44 years	White	Somewhat religious	Masters Degree or Doctoral Degree	Other	Permanent full-time	Less than 1 year	15	20	5	7	7	0	3379
YES	YES	Urban (city)	Female	30-44 years	Black of African American	Neutral	Associate’s Degree	Director	Permanent full-time	More than 15 years	20	22	2	6.076923077	6.076923077	0	3380
YES	YES	Suburban (suburbs)	Female	18-29 years	Other	Somewhat religious	Associate’s Degree	Other	Permanent part-time	6-10 years	15	18	3	6.615384615	6.846153846	0.230769231	3381
YES	no	Rural	Female	30-44 years	White	Somewhat religious	Associate’s Degree	Teacher/caregiving staff (infant-age 5)	Permanent part-time	Less than 1 year	15	19	4	6.846153846	6.538461539	-0.307692308	3382
YES	YES	Rural	Female	More than 44 years	White	Extremely Unreligious	Associate’s Degree	Other	Permanent full-time	11-15 years	19	20	1	6.538461539	7	0.461538462	3383
no	YES	Urban (city)	Male	18-29 years	White	Somewhat religious	High School Diploma or G.E.D.	Other	Permanent full-time	1-2 years	15	16	1	5.923076923	6.230769231	0.307692308	3384
no	no	Suburban (suburbs)	Female	18-29 years	White	Somewhat unreligious	Bachelor’s Degree	Teacher/caregiving staff (infant-age 5)	Permanent full-time	Less than 1 year	16	18	2	5.230769231	6.230769231	1	3385
YES	no	Rural	Female	18-29 years	White	Somewhat religious	High School Diploma or G.E.D.	Teacher/caregiving staff (infant-age 5)	Permanent full-time	3-5 years	7	15	8	5.153846154	5.769230769	0.615384615	3386
no	YES	Suburban (suburbs)	Female	18-29 years	White	Neutral	Associate’s Degree	Other	Permanent full-time	3-5 years	11	13	2	4.384615385	4.615384615	0.230769231	3387
YES	no	Rural	Female	18-29 years	White	Neutral	High School Diploma or G.E.D.	Teacher/caregiving staff (infant-age 5)	Permanent full-time	Less than 1 year	13	13	0	5.923076923	6.153846154	0.230769231	3388
no	no	Urban (city)	Female	18-29 years	Black of African American	Somewhat religious	High School Diploma or G.E.D.	Teacher/caregiving staff (infant-age 5)	Permanent part-time	Less than 1 year	10	11	1	5.461538462	4.384615385	-1.076923077	3389
YES	YES	Rural	Female	30-44 years	White	Neutral	Associate’s Degree	Teacher/caregiving staff (infant-age 5)	Permanent full-time	1-2 years	14	17	3	6.384615385	7	0.615384615	3390
no	YES	Rural	Female	More than 44 years	White	Religious	Associate’s Degree	Director	Permanent full-time	More than 15 years				5.538461539	6.538461539	1	3391
YES	YES	Urban (city)	Female	30-44 years	White	Religious	Bachelor’s Degree	Other	Permanent full-time	11-15 years	18	22	4	6.538461539	7	0.461538462	3392
no	no	Urban (city)	Female	18-29 years	Hispanic	Religious	Bachelor’s Degree	Early intervention specialist	Permanent part-time	Less than 1 year	12	14	2	7	7	0	3393
YES	YES	Suburban (suburbs)	Female	More than 44 years	White	Extremely religious	Masters Degree or Doctoral Degree	Other	Permanent part-time	More than 15 years	17	18	1	6.153846154	6.461538462	0.307692308	3394
YES	no	Rural	Male	More than 44 years	White	Religious	High School Diploma or G.E.D.	Other	Seasonal or short-term (e.g. summer, student)	Less than 1 year	16	19	3	6.384615385	7	0.615384615	3395
YES	no	Urban (city)	Female	18-29 years	Black of African American	Somewhat religious	High School Diploma or G.E.D.	Teacher/caregiving staff (infant-age 5)	Permanent full-time	3-5 years	15	13	-2	5.153846154	5	-0.153846154	3396
YES	YES	Urban (city)	Female	18-29 years	Black of African American	Neutral	High School Diploma or G.E.D.	Teacher/caregiving staff (infant-age 5)	Permanent full-time	3-5 years	21	21	0	4.923076923	6.384615385	1.461538462	3397
no	no	Urban (city)	Female	18-29 years	Black of African American	Religious	High School Diploma or G.E.D.	Teacher/caregiving staff (infant-age 5)	Permanent part-time	Less than 1 year	13	12	-1	5.692307692	6.461538462	0.769230769	3398
YES	YES	Rural	Female	30-44 years	White	Somewhat religious	Associate’s Degree	Teacher/caregiving staff (infant-age 5)	Permanent full-time	More than 15 years	18	18	0	7	7	0	3399
YES	YES	Rural	Female	30-44 years	White	Somewhat religious	High School Diploma or G.E.D.	Teacher/caregiving staff (infant-age 5)	Permanent full-time	6-10 years	14	18	4	5	6.538461539	1.538461539	3400
no	YES	Suburban (suburbs)	Female	18-29 years	White	Religious	Bachelor’s Degree	Teacher/caregiving staff (infant-age 5)	Substitute teacher	Less than 1 year	15	20	5	5.846153846	7	1.153846154	3401
YES	YES	Suburban (suburbs)	Male	30-44 years	White	Religious	Bachelor’s Degree	Teacher/caregiving staff (infant-age 5)	Permanent full-time	Less than 1 year	16	18	2	6.538461539	7	0.461538462	3402
no	YES	Rural	Female	18-29 years	Hispanic	Religious	High School Diploma or G.E.D.	Other	Permanent full-time	Less than 1 year	14	14	0	4.076923077	5.076923077	1	3403
no	no	Suburban (suburbs)	Female	18-29 years	White	Extremely religious	High School Diploma or G.E.D.	Other	Seasonal or short-term (e.g. summer, student)	Less than 1 year	16	18	2	6	7	1	3404
YES	YES	Urban (city)	Female	More than 44 years	Hispanic	Religious	CDA (Child Development Associate credential)	Other	Permanent full-time	More than 15 years	18	18	0	6.538461539	7	0.461538462	3405
no	no	Urban (city)	Female	18-29 years	Asian	Neutral	Bachelor’s Degree	Teacher/caregiving staff (infant-age 5)	Seasonal or short-term (e.g. summer, student)	Less than 1 year	12	13	1	5.307692308	5.846153846	0.538461539	3406
YES	no	Suburban (suburbs)	Female	More than 44 years	White	Somewhat religious	High School Diploma or G.E.D.	Teacher/caregiving staff (infant-age 5)	Permanent part-time	6-10 years	13	16	3	6.461538462	7	0.538461539	3407
YES	YES	Urban (city)	Female	More than 44 years	Black of African American	Extremely religious	Bachelor’s Degree	Director	Permanent full-time	More than 15 years	15	15	0	7	6.461538462	-0.538461538	3408
no	no	Urban (city)	Female	18-29 years	Other	Neutral	High School Diploma or G.E.D.	Other	Permanent full-time	Less than 1 year	14	19	5	6.307692308	7	0.692307692	3409
no	YES	Suburban (suburbs)	Female	More than 44 years	White	Somewhat religious	High School Diploma or G.E.D.	Teacher/caregiving staff (infant-age 5)	Permanent part-time	Less than 1 year	11	15	4	4.692307692	6.769230769	2.076923077	3410
YES	no	Rural	Female	30-44 years	White	Somewhat religious	High School Diploma or G.E.D.	Teacher/caregiving staff (infant-age 5)	Permanent full-time	11-15 years	10	20	10	5.153846154	6.461538462	1.307692308	3411
no	YES	Urban (city)	Female	18-29 years	White	Somewhat unreligious	High School Diploma or G.E.D.	Teacher/caregiving staff (infant-age 5)	Substitute teacher	Less than 1 year	11	20	9	6	6.923076923	0.923076923	3412
YES	no	Urban (city)	Female	30-44 years	White	Somewhat religious	Associate’s Degree	Early elementary teacher (grades 1-4)	Permanent part-time	Less than 1 year	17	20	3	6.923076923	7	0.076923077	3413
YES	no	Suburban (suburbs)	Female	More than 44 years	White	Religious	High School Diploma or G.E.D.	Teacher/caregiving staff (infant-age 5)	Permanent part-time	1-2 years	13	13	0	6.384615385	6.384615385	0	3414
YES	YES	Suburban (suburbs)	Female	30-44 years	Black of African American	Religious	Associate’s Degree	Teacher/caregiving staff (infant-age 5)	Permanent full-time	11-15 years	14	13	-1	7	6.923076923	-0.076923077	3415
no	YES	Rural	Female	30-44 years	White	Somewhat religious	Bachelor’s Degree	Early intervention specialist	Permanent full-time	1-2 years	17	17	0	6.153846154	6.538461539	0.384615385	3416
YES	YES	Urban (city)	Female	More than 44 years	White	Neutral	Bachelor’s Degree	Other	Permanent full-time	11-15 years	17	20	3	6.615384615	6.923076923	0.307692308	3417
no	no	Urban (city)	Female	18-29 years	White	Neutral	High School Diploma or G.E.D.	Teacher/caregiving staff (infant-age 5)	Permanent full-time	Less than 1 year	10	12	2	5.769230769	5.461538462	-0.307692308	3418
YES	YES	Urban (city)	Female	30-44 years	White	Somewhat unreligious	Associate’s Degree	Teacher/caregiving staff (infant-age 5)	Permanent full-time	3-5 years	14	15	1	4.692307692	5.615384615	0.923076923	3419
YES	YES	Urban (city)	Female	More than 44 years	White	Neutral	CDA (Child Development Associate credential)	Teacher/caregiving staff (infant-age 5)	Permanent full-time	11-15 years	13	20	7	5.538461539	6.538461539	1	3420
YES	YES	Suburban (suburbs)	Female	30-44 years	Black of African American	Somewhat religious	CDA (Child Development Associate credential)	Teacher/caregiving staff (infant-age 5)	Permanent full-time	More than 15 years	18	18	0	6.615384615	7	0.384615385	3421
YES	YES	Rural	Female	30-44 years	White	Religious	High School Diploma or G.E.D.	Early intervention specialist	Permanent full-time	1-2 years	9	19	10	6.615384615	6.923076923	0.307692308	3422
no	YES	Urban (city)	Female	18-29 years	Black of African American	Somewhat religious	High School Diploma or G.E.D.	Teacher/caregiving staff (infant-age 5)	Permanent part-time	1-2 years	14	16	2	6.384615385	6.846153846	0.461538462	3423
YES	YES	Rural	Female	30-44 years	White	Unreligious	Bachelor’s Degree	Other	Permanent full-time	6-10 years	16	16	0	5.846153846	7	1.153846154	3424
YES	YES	Urban (city)	Female	More than 44 years	White	Somewhat religious	CDA (Child Development Associate credential)	Teacher/caregiving staff (infant-age 5)	Permanent full-time	11-15 years	12	18	6	6.692307692	6.384615385	-0.307692308	3425
YES	YES	Suburban (suburbs)	Female	30-44 years	White	Somewhat religious	Masters Degree or Doctoral Degree	Other	Permanent full-time	Less than 1 year	12	14	2	5.692307692	5.692307692	0	3426
YES	YES	Urban (city)	Male	More than 44 years	White	Somewhat religious	Associate’s Degree	Support staff (e.g., cook, janitorial,secretarial, etc.)	Permanent full-time	More than 15 years	16	19	3	6.153846154	6	-0.153846154	3427
YES	YES	Urban (city)	Female	18-29 years	Black of African American	Neutral	High School Diploma or G.E.D.	Teacher/caregiving staff (infant-age 5)	Permanent full-time	3-5 years	14	15	1	6.538461539	6.923076923	0.384615385	3428
YES	no	Urban (city)	Female	30-44 years	Hispanic	Neutral	High School Diploma or G.E.D.	Teacher/caregiving staff (infant-age 5)	Permanent full-time	1-2 years	15	16	1	6.538461539	6.538461539	0	3429
YES	no	Urban (city)	Female	18-29 years	Hispanic	Neutral	High School Diploma or G.E.D.	Teacher/caregiving staff (infant-age 5)	Permanent full-time	1-2 years	16	16	0	6.615384615	6.769230769	0.153846154	3430
no	YES	Urban (city)	Male	18-29 years	Black of African American	Religious	High School Diploma or G.E.D.	Support staff (e.g., cook, janitorial,secretarial, etc.)	Permanent full-time	3-5 years	14	12	-2	6.538461539	6.538461539	0	3431
YES	no	Urban (city)	Female	18-29 years	Hispanic	Somewhat religious	Associate’s Degree	Teacher/caregiving staff (infant-age 5)	Substitute teacher	1-2 years	14	13	-1	6.538461539	6.230769231	-0.307692308	3432
no	no	Suburban (suburbs)	Female	18-29 years	White	Neutral	High School Diploma or G.E.D.	Teacher/caregiving staff (infant-age 5)	Permanent part-time	3-5 years	16	19	3	6.769230769	7	0.230769231	3433
YES	no	Urban (city)	Female	30-44 years	Hispanic	Neutral	High School Diploma or G.E.D.	Teacher/caregiving staff (infant-age 5)	Permanent full-time	Less than 1 year	14	20	6	6.769230769	7	0.230769231	3434
YES	YES	Rural	Female	More than 44 years	White	Extremely religious	CDA (Child Development Associate credential)	Other	Permanent full-time	More than 15 years	18	21	3	6.769230769	7	0.230769231	3435
YES	YES	Urban (city)	Female	30-44 years	White	Neutral	Bachelor’s Degree	Early elementary teacher (grades 1-4)	Substitute teacher	1-2 years	13	15	2	5.384615385	6.461538462	1.076923077	3436
no	no	Rural	Female	18-29 years	White	Neutral	Associate’s Degree	Teacher/caregiving staff (infant-age 5)	Permanent full-time	Less than 1 year	15	18	3	6.846153846	7	0.153846154	3437
YES	no	Urban (city)	Female	18-29 years	Black of African American	Neutral	High School Diploma or G.E.D.	Teacher/caregiving staff (infant-age 5)	Permanent full-time	1-2 years	14	13	-1	5.692307692	5.692307692	0	3438
no	YES	Suburban (suburbs)	Female	18-29 years	White	Somewhat religious	High School Diploma or G.E.D.	Teacher/caregiving staff (infant-age 5)	Permanent part-time	Less than 1 year	14	15	1	6.846153846	7	0.153846154	3439
YES	YES	Suburban (suburbs)	Male	30-44 years	White	Neutral	Bachelor’s Degree	Other	Volunteer	Less than 1 year	18	18	0	6.846153846	7	0.153846154	3440
YES	YES	Suburban (suburbs)	Female	30-44 years	White	Religious	Bachelor’s Degree	Other	Seasonal or short-term (e.g. summer, student)	6-10 years	16	21	5	5.692307692	6.384615385	0.692307692	3441
no	YES	Suburban (suburbs)	Female	18-29 years	White	Neutral	Bachelor’s Degree	Teacher/caregiving staff (infant-age 5)	Permanent full-time	3-5 years	11	16	5	5.846153846	5.692307692	-0.153846154	3442
no	no	Suburban (suburbs)	Female	18-29 years	White	Neutral	High School Diploma or G.E.D.	Teacher/caregiving staff (infant-age 5)	Permanent full-time	Less than 1 year	14	14	0	6	6.461538462	0.461538462	3443
no	YES	Suburban (suburbs)	Female	More than 44 years	White	Religious	Bachelor’s Degree	Other	Permanent full-time	More than 15 years	23	23	0	7	7	0	3444
YES	YES	Suburban (suburbs)	Female	More than 44 years	White	Religious	High School Diploma or G.E.D.	Other	Permanent full-time	11-15 years	18	18	0	6.769230769	7	0.230769231	3445
YES	no	Rural	Female	18-29 years	Black of African American	Unreligious	High School Diploma or G.E.D.	Teacher/caregiving staff (infant-age 5)	Permanent full-time	Less than 1 year	17	17	0	3.846153846	5.153846154	1.307692308	3446
no	no	Urban (city)	Female	18-29 years	White	Religious	High School Diploma or G.E.D.	Teacher/caregiving staff (infant-age 5)	Permanent part-time	Less than 1 year	13	17	4	5.461538462	6	0.538461539	3447
YES	YES	Rural	Female	More than 44 years	White	Somewhat religious	High School Diploma or G.E.D.	Teacher/caregiving staff (infant-age 5)	Substitute teacher	More than 15 years	17	18	1	6	6.923076923	0.923076923	3448
YES	no	Suburban (suburbs)	Female	More than 44 years	White	Somewhat religious	Bachelor’s Degree	Teacher/caregiving staff (infant-age 5)	Permanent full-time	Less than 1 year	11	20	9	6.076923077	7	0.923076923	3449
no	no	Rural	Female	18-29 years	White	Neutral	High School Diploma or G.E.D.	Teacher/caregiving staff (infant-age 5)	Permanent full-time	Less than 1 year	15	20	5	6.461538462	6.923076923	0.461538462	3450
YES	YES	Rural	Female	18-29 years	White	Unreligious	High School Diploma or G.E.D.	Teacher/caregiving staff (infant-age 5)	Permanent part-time	Less than 1 year	16	20	4	6.846153846	7	0.153846154	3451
YES	YES	Urban (city)	Male	More than 44 years	White	Neutral	Masters Degree or Doctoral Degree	Other	Permanent full-time	More than 15 years	16	19	3	5.769230769	6.461538462	0.692307692	3452
YES	YES	Suburban (suburbs)	Female	30-44 years	White	Unreligious	High School Diploma or G.E.D.	Teacher/caregiving staff (infant-age 5)	Permanent full-time	6-10 years	16	20	4	5.846153846	6.538461539	0.692307692	3453
YES	YES	Suburban (suburbs)	Female	30-44 years	American Indian or Alaska Native	Somewhat religious	Associate’s Degree	Teacher/caregiving staff (infant-age 5)	Permanent full-time	6-10 years	14	19	5	6.769230769	5.461538462	-1.307692308	3454
no	YES	Suburban (suburbs)	Male	18-29 years	White	Neutral	High School Diploma or G.E.D.	Other	Volunteer	Less than 1 year	16	18	2	5.846153846	6	0.153846154	3455
YES	YES	Urban (city)	Female	More than 44 years	American Indian or Alaska Native	Somewhat religious	Bachelor’s Degree	Other	Permanent full-time	11-15 years	19	19	0	7	7	0	3456
YES	YES	Urban (city)	Female	More than 44 years	Black of African American	Religious	Bachelor’s Degree	Other	Permanent part-time	Less than 1 year	12	17	5	6.307692308	7	0.692307692	3457
no	no	Urban (city)	Female	18-29 years	White	Neutral	Masters Degree or Doctoral Degree	Other	Permanent part-time	Less than 1 year	10	18	8	4.538461539	7	2.461538462	3458
no	YES	Urban (city)	Female	30-44 years	White	Somewhat religious	Bachelor’s Degree	Other	Permanent full-time	Less than 1 year	15	13	-2	6.230769231	6.846153846	0.615384615	3459
YES	YES	Suburban (suburbs)	Female	30-44 years	White	Religious	Bachelor’s Degree	Other	Permanent part-time	Less than 1 year	15	20	5	6.230769231	7	0.769230769	3460
no	no	Suburban (suburbs)	Female	18-29 years	Black of African American	Somewhat religious	High School Diploma or G.E.D.	Other	Permanent part-time	Less than 1 year	12	12	0	6.461538462	6.384615385	-0.076923077	3461
no	YES	Urban (city)	Female	More than 44 years	White	Somewhat religious	Masters Degree or Doctoral Degree	Other	Volunteer	Less than 1 year	12	19	7	5.923076923	6.076923077	0.153846154	3462
YES	YES	Urban (city)	Female	18-29 years	Black of African American	Somewhat religious	High School Diploma or G.E.D.	Teacher/caregiving staff (infant-age 5)	Permanent full-time	Less than 1 year	10	10	0	6.384615385	6.307692308	-0.076923077	3463
YES	YES	Urban (city)	Male	30-44 years	White	Unreligious	High School Diploma or G.E.D.	Support staff (e.g., cook, janitorial,secretarial, etc.)	Permanent full-time	Less than 1 year	20	18	-2	5	6.769230769	1.769230769	3464
YES	YES	Urban (city)	Female	30-44 years	White	Religious	Masters Degree or Doctoral Degree	Director	Permanent full-time	More than 15 years	22	23	1	6.538461539	6.538461539	0	3465
YES	no	Rural	Female	18-29 years	White	Religious	High School Diploma or G.E.D.	Teacher/caregiving staff (infant-age 5)	Permanent full-time	Less than 1 year	10	16	6	5.769230769	6.538461539	0.769230769	3466
no	YES	Urban (city)	Female	18-29 years	Hispanic	Unreligious	High School Diploma or G.E.D.	Teacher/caregiving staff (infant-age 5)	Permanent part-time	1-2 years	12	17	5	6.083333333	6.769230769	0.685897436	3467
YES	YES	Suburban (suburbs)	Female	30-44 years	White	Neutral	High School Diploma or G.E.D.	Teacher/caregiving staff (infant-age 5)	Permanent full-time	More than 15 years	18	19	1	5.769230769	6.769230769	1	3468
no	YES	Rural	Female	18-29 years	White	Neutral	Bachelor’s Degree	Early elementary teacher (grades 1-4)	Seasonal or short-term (e.g. summer, student)	3-5 years	17	16	-1	6.846153846	6.923076923	0.076923077	3469
no	YES	Suburban (suburbs)	Female	18-29 years	White	Somewhat religious	Bachelor’s Degree	Other	Permanent full-time	3-5 years	18	20	2	5.615384615	5.769230769	0.153846154	3470
YES	no	Urban (city)	Female	18-29 years	Black of African American	Neutral	High School Diploma or G.E.D.	Teacher/caregiving staff (infant-age 5)	Volunteer	Less than 1 year	15	14	-1	5.384615385	5.384615385	0	3471
YES	YES	Suburban (suburbs)	Male	30-44 years	White	Unreligious	Masters Degree or Doctoral Degree	Teacher/caregiving staff (infant-age 5)	Permanent part-time	3-5 years	19	20	1	5.461538462	6.923076923	1.461538462	3472
no	YES	Urban (city)	Male	18-29 years	Asian	Neutral	High School Diploma or G.E.D.	Teacher/caregiving staff (infant-age 5)	Seasonal or short-term (e.g. summer, student)	Less than 1 year	13	16	3	6.384615385	6.692307692	0.307692308	3473
no	no	Suburban (suburbs)	Female	18-29 years	White	Religious	High School Diploma or G.E.D.	Other	Other	Less than 1 year	12	20	8	5.153846154	6.846153846	1.692307692	3474
YES	YES	Suburban (suburbs)	Female	18-29 years	White	Religious	Bachelor’s Degree	Teacher/caregiving staff (infant-age 5)	Permanent full-time	Less than 1 year	16	19	3	6.153846154	7	0.846153846	3475
YES	YES	Urban (city)	Female	More than 44 years	Black of African American	Religious	High School Diploma or G.E.D.	Support staff (e.g., cook, janitorial,secretarial, etc.)	Permanent part-time	3-5 years	15	16	1	6.538461539	7	0.461538462	3476
YES	YES	Suburban (suburbs)	Female	18-29 years	Black of African American	Religious	Associate’s Degree	Teacher/caregiving staff (infant-age 5)	Permanent full-time	3-5 years	12	12	0	6.461538462	6.384615385	-0.076923077	3477
YES	YES	Urban (city)	Female	18-29 years	Black of African American	Religious	CDA (Child Development Associate credential)	Teacher/caregiving staff (infant-age 5)	Permanent full-time	6-10 years	15	16	1	5.923076923	6	0.076923077	3478
no	no	Urban (city)	Female	18-29 years	Black of African American	Religious	High School Diploma or G.E.D.	Teacher/caregiving staff (infant-age 5)	Permanent full-time	Less than 1 year	13	12	-1	5.923076923	5.384615385	-0.538461538	3479
no	YES	Suburban (suburbs)	Female	18-29 years	White	Religious	Masters Degree or Doctoral Degree	Teacher/caregiving staff (infant-age 5)	Permanent part-time	3-5 years	12	21	9	6.692307692	7	0.307692308	3480
YES	no	Urban (city)	Female	30-44 years	Black of African American	Somewhat religious	High School Diploma or G.E.D.	Teacher/caregiving staff (infant-age 5)	Permanent full-time	1-2 years	19	18	-1	4.692307692	6.076923077	1.384615385	3481
YES	YES	Urban (city)	Female	30-44 years	Black of African American	Somewhat religious	High School Diploma or G.E.D.	Support staff (e.g., cook, janitorial,secretarial, etc.)	Permanent full-time	11-15 years	16	16	0	5.615384615	5.846153846	0.230769231	3482
no	no	Suburban (suburbs)	Female	18-29 years	White	Somewhat religious	High School Diploma or G.E.D.	Teacher/caregiving staff (infant-age 5)	Seasonal or short-term (e.g. summer, student)	3-5 years	16	19	3	5.538461539	6	0.461538462	3483
YES	YES	Suburban (suburbs)	Female	30-44 years	White	Somewhat religious	CDA (Child Development Associate credential)	Teacher/caregiving staff (infant-age 5)	Permanent part-time	6-10 years	15	16	1	5.538461539	5.461538462	-0.076923077	3484
YES	YES	Rural	Female	30-44 years	White	Religious	Associate’s Degree	Assistant Director	Permanent full-time	11-15 years	17	18	1	6.076923077	7	0.923076923	3485
YES	no	Urban (city)	Female	30-44 years	Hispanic	Somewhat unreligious	High School Diploma or G.E.D.	Teacher/caregiving staff (infant-age 5)	Permanent full-time	1-2 years	13	15	2	5.153846154	5.846153846	0.692307692	3486
no	YES	Urban (city)	Female	18-29 years	Hispanic	Somewhat religious	High School Diploma or G.E.D.	Early elementary teacher (grades 1-4)	Permanent part-time	3-5 years	12	14	2	6.538461539	6.615384615	0.076923077	3487
no	no	Rural	Female	18-29 years	White	Neutral	High School Diploma or G.E.D.	Support staff (e.g., cook, janitorial,secretarial, etc.)	Volunteer	Less than 1 year	13	18	5	5.230769231	6.461538462	1.230769231	3488
no	YES	Urban (city)	Female	18-29 years	Hispanic	Extremely religious	CDA (Child Development Associate credential)	Teacher/caregiving staff (infant-age 5)	Permanent part-time	3-5 years	13	15	2	6.384615385	6.769230769	0.384615385	3489
no	YES	Rural	Female	30-44 years	White	Neutral	Bachelor’s Degree	Director	Permanent full-time	11-15 years	8	20	12	5.615384615	6.384615385	0.769230769	3490
no	YES	Suburban (suburbs)	Female	18-29 years	White	Neutral	High School Diploma or G.E.D.	Teacher/caregiving staff (infant-age 5)	Permanent full-time	1-2 years	8	10	2	4.769230769	4.692307692	-0.076923077	3491
YES	YES	Suburban (suburbs)	Female	More than 44 years	White	Religious	High School Diploma or G.E.D.	Support staff (e.g., cook, janitorial,secretarial, etc.)	Permanent part-time	Less than 1 year	17	17	0	5.230769231	6.692307692	1.461538462	3492
YES	YES	Rural	Female	18-29 years	White	Somewhat religious	High School Diploma or G.E.D.	Support staff (e.g., cook, janitorial,secretarial, etc.)	Permanent full-time	Less than 1 year	15	19	4	6.307692308	6.923076923	0.615384615	3493
no	no	Suburban (suburbs)	Female	18-29 years	Other	Religious	High School Diploma or G.E.D.	Teacher/caregiving staff (infant-age 5)	Permanent full-time	1-2 years	8	7	-1	6.846153846	6.615384615	-0.230769231	3494
YES	no	Suburban (suburbs)	Male	More than 44 years	White	Religious	Bachelor’s Degree	Early elementary teacher (grades 1-4)	Permanent part-time	Less than 1 year	15	21	6	6.461538462	6.923076923	0.461538462	3495
YES	YES	Urban (city)	Male	30-44 years	White	Neutral	Associate’s Degree	Other	Permanent full-time	Less than 1 year	13	19	6	6.923076923	7	0.076923077	3496
no	YES	Urban (city)	Female	18-29 years	Black of African American	Unreligious	High School Diploma or G.E.D.	Teacher/caregiving staff (infant-age 5)	Substitute teacher	3-5 years	13	19	6	5.384615385	6.230769231	0.846153846	3497
no	YES	Rural	Female	More than 44 years	White	Religious	High School Diploma or G.E.D.	Other	Volunteer	11-15 years	11	16	5	6	5.769230769	-0.230769231	3498
YES	YES	Urban (city)	Female	More than 44 years	Black of African American	Extremely religious	High School Diploma or G.E.D.	Director	Permanent part-time	More than 15 years	18	18	0	6.923076923	7	0.076923077	3499
YES	YES	Suburban (suburbs)	Female	More than 44 years	White	Religious	Masters Degree or Doctoral Degree	Other	Permanent full-time	Less than 1 year	15	19	4	5.384615385	6.153846154	0.769230769	3500
YES	no	Suburban (suburbs)	Female	More than 44 years	White	Somewhat religious	Bachelor’s Degree	Teacher/caregiving staff (infant-age 5)	Seasonal or short-term (e.g. summer, student)	More than 15 years	10	20	10	4.307692308	5.384615385	1.076923077	3501
no	no	Suburban (suburbs)	Female	18-29 years	White	Somewhat religious	Bachelor’s Degree	Teacher/caregiving staff (infant-age 5)	Permanent full-time	Less than 1 year	12	21	9	5.461538462	6.923076923	1.461538462	3502
YES	YES	Suburban (suburbs)	Female	30-44 years	White	Religious	Bachelor’s Degree	Other	Volunteer	More than 15 years	17	17	0	4.692307692	6.230769231	1.538461539	3503
YES	no	Urban (city)	Female	More than 44 years	Black of African American	Religious	Bachelor’s Degree	Teacher/caregiving staff (infant-age 5)	Permanent part-time	1-2 years	15	16	1	5.923076923	7	1.076923077	3504
no	YES	Urban (city)	Male	18-29 years	Black of African American	Religious	High School Diploma or G.E.D.	Teacher/caregiving staff (infant-age 5)	Permanent full-time	Less than 1 year	16	18	2	7	7	0	3505
no	YES	Suburban (suburbs)	Female	More than 44 years	White	Neutral	Masters Degree or Doctoral Degree	Early intervention specialist	Permanent part-time	More than 15 years	19	22	3	6.769230769	7	0.230769231	3506
no	YES	Suburban (suburbs)	Female	18-29 years	White	Religious	Associate’s Degree	Teacher/caregiving staff (infant-age 5)	Permanent full-time	Less than 1 year	13	12	-1	5.461538462	5.461538462	0	3507
no	YES	Urban (city)	Female	18-29 years	White	Religious	High School Diploma or G.E.D.	Teacher/caregiving staff (infant-age 5)	Permanent full-time	Less than 1 year	11	15	4	5.769230769	6.384615385	0.615384615	3508
YES	YES	Urban (city)	Female	30-44 years	White	Unreligious	Bachelor’s Degree	Director	Permanent full-time	6-10 years	15	16	1	6.923076923	7	0.076923077	3509
YES	no	Rural	Female	18-29 years	White	Neutral	Associate’s Degree	Teacher/caregiving staff (infant-age 5)	Permanent full-time	Less than 1 year	13	19	6	5.769230769	6.307692308	0.538461539	3510
YES	YES	Rural	Female	18-29 years	White	Somewhat religious	High School Diploma or G.E.D.	Teacher/caregiving staff (infant-age 5)	Permanent full-time	6-10 years	15	15	0	6.615384615	6.615384615	0	3511
no	YES	Suburban (suburbs)	Female	30-44 years	White	Somewhat religious	Associate’s Degree	Teacher/caregiving staff (infant-age 5)	Permanent part-time	More than 15 years	12	16	4	5.538461539	5.538461539	0	3512
no	YES	Suburban (suburbs)	Female	18-29 years	White	Neutral	Bachelor’s Degree	Teacher/caregiving staff (infant-age 5)	Permanent full-time	3-5 years				5.615384615	6.538461539	0.923076923	3513
YES	YES	Urban (city)	Female	30-44 years	White	Neutral	Masters Degree or Doctoral Degree	Director	Permanent full-time	Less than 1 year	18	18	0	7	7	0	3514
YES	YES	Suburban (suburbs)	Male	More than 44 years	Black of African American	Somewhat religious	High School Diploma or G.E.D.	Support staff (e.g., cook, janitorial,secretarial, etc.)	Contract for special services/care	6-10 years	15	16	1	5.307692308	5.846153846	0.538461539	3515
YES	YES	Rural	Female	More than 44 years	White	Religious	Bachelor’s Degree	Early intervention specialist	Contract for special services/care	More than 15 years	16	19	3	6.076923077	6.846153846	0.769230769	3516
no	YES	Suburban (suburbs)	Female	18-29 years	White	Somewhat religious	Bachelor’s Degree	Teacher/caregiving staff (infant-age 5)	Permanent part-time	Less than 1 year	12	14	2	5.692307692	6.307692308	0.615384615	3517
no	no	Suburban (suburbs)	Female	18-29 years	Black of African American	Religious	High School Diploma or G.E.D.	Teacher/caregiving staff (infant-age 5)	Permanent full-time	1-2 years	16	16	0	6.076923077	5.75	-0.326923077	3518
YES	YES	Suburban (suburbs)	Male	30-44 years	White	Somewhat unreligious	Masters Degree or Doctoral Degree	Other	Seasonal or short-term (e.g. summer, student)	6-10 years	15	20	5	6.692307692	7	0.307692308	3519
YES	no	Rural	Female	18-29 years	Black of African American	Somewhat unreligious	8th Grade	Teacher/caregiving staff (infant-age 5)	Permanent part-time	Less than 1 year	5	6	1	5.384615385	5.384615385	0	3520
YES	no	Suburban (suburbs)	Female	18-29 years	White	Neutral	High School Diploma or G.E.D.	Teacher/caregiving staff (infant-age 5)	Permanent part-time	Less than 1 year	17	18	1	4.692307692	7	2.307692308	3521
no	YES	Urban (city)	Male	30-44 years	White	Religious	Masters Degree or Doctoral Degree	Teacher/caregiving staff (infant-age 5)	Permanent full-time	Less than 1 year	15	14	-1	4.923076923	5.846153846	0.923076923	3522
no	no	Suburban (suburbs)	Female	18-29 years	Black of African American	Somewhat religious	High School Diploma or G.E.D.	Teacher/caregiving staff (infant-age 5)	Permanent part-time	Less than 1 year	14	16	2	5.461538462	5.769230769	0.307692308	3523
no	no	Suburban (suburbs)	Male	18-29 years	White	Somewhat religious	High School Diploma or G.E.D.	Teacher/caregiving staff (infant-age 5)	Permanent part-time	Less than 1 year	15	16	1	6.615384615	6.769230769	0.153846154	3524
YES	YES	Urban (city)	Female	18-29 years	White	Religious	Bachelor’s Degree	Teacher/caregiving staff (infant-age 5)	Permanent full-time	3-5 years	14	19	5	5.076923077	5.846153846	0.769230769	3525
no	YES	Suburban (suburbs)	Male	30-44 years	Other	Extremely religious	Masters Degree or Doctoral Degree	Other	Other	6-10 years	16	16	0	7	6.923076923	-0.076923077	3526
no	YES	Urban (city)	Female	18-29 years	White	Neutral	High School Diploma or G.E.D.	Teacher/caregiving staff (infant-age 5)	Permanent full-time	Less than 1 year	12	13	1	6.153846154	5.846153846	-0.307692308	3527
no	no	Urban (city)	Female	18-29 years	White	Religious	High School Diploma or G.E.D.	Other	Permanent part-time	Less than 1 year	10	8	-2	5.307692308	4.846153846	-0.461538462	3528
no	no	Suburban (suburbs)	Female	18-29 years	White	Neutral	High School Diploma or G.E.D.	Teacher/caregiving staff (infant-age 5)	Permanent full-time	Less than 1 year	12	13	1	5.384615385	6.538461539	1.153846154	3529
no	no	Rural	Female	18-29 years	White	Neutral	High School Diploma or G.E.D.	Teacher/caregiving staff (infant-age 5)	Permanent part-time	Less than 1 year	14	20	6	6	6.615384615	0.615384615	3530
YES	YES	Rural	Female	30-44 years	White	Somewhat unreligious	Bachelor’s Degree	Teacher/caregiving staff (infant-age 5)	Permanent full-time	6-10 years	19	17	-2	6.692307692	6.769230769	0.076923077	3531
YES	YES	Urban (city)	Female	More than 44 years	White	Religious	High School Diploma or G.E.D.	Support staff (e.g., cook, janitorial,secretarial, etc.)	Volunteer	1-2 years	17	17	0	6.384615385	6.769230769	0.384615385	3532
no	YES	Urban (city)	Female	18-29 years	Black of African American	Neutral	High School Diploma or G.E.D.	Teacher/caregiving staff (infant-age 5)	Permanent full-time	Less than 1 year	14	13	-1	6.076923077	6.923076923	0.846153846	3533
no	YES	Urban (city)	Female	18-29 years	White	Somewhat religious	Associate’s Degree	Teacher/caregiving staff (infant-age 5)	Permanent full-time	6-10 years	11	13	2	6.076923077	7	0.923076923	3534
no	YES	Suburban (suburbs)	Female	18-29 years	White	Unreligious	High School Diploma or G.E.D.	Teacher/caregiving staff (infant-age 5)	Permanent full-time	Less than 1 year	14	20	6	6.538461539	6.923076923	0.384615385	3535
no	no	Suburban (suburbs)	Female	18-29 years	White	Somewhat religious	High School Diploma or G.E.D.	Teacher/caregiving staff (infant-age 5)	Permanent part-time	Less than 1 year	12	10	-2	6.153846154	6.769230769	0.615384615	3536
YES	no	Urban (city)	Female	30-44 years	White	Extremely Unreligious	High School Diploma or G.E.D.	Teacher/caregiving staff (infant-age 5)	Permanent part-time	6-10 years	14	18	4	5.153846154	5.692307692	0.538461539	3537
YES	YES	Urban (city)	Female	More than 44 years	White	Unreligious	Associate’s Degree	Other	Permanent part-time	Less than 1 year	12	17	5	6.384615385	7	0.615384615	3538
no	no	Suburban (suburbs)	Female	18-29 years	White	Somewhat religious	High School Diploma or G.E.D.	Teacher/caregiving staff (infant-age 5)	Permanent part-time	Less than 1 year	14	16	2	6.923076923	7	0.076923077	3539
no	YES	Urban (city)	Male	30-44 years	Black of African American	Somewhat religious	Bachelor’s Degree	Other	Permanent part-time	6-10 years	12	14	2	6.538461539	6.461538462	-0.076923077	3540
no	YES	Suburban (suburbs)	Female	18-29 years	White	Unreligious	Associate’s Degree	Other	Permanent full-time	Less than 1 year	18	17	-1	6.923076923	7	0.076923077	3541
no	no	Urban (city)	Female	18-29 years	White	Neutral	High School Diploma or G.E.D.	Other	Permanent full-time	1-2 years	13	18	5	6.846153846	6.923076923	0.076923077	3542
YES	no	Urban (city)	Female	30-44 years	White	Religious	High School Diploma or G.E.D.	Teacher/caregiving staff (infant-age 5)	Volunteer	Less than 1 year	16	18	2	6.615384615	7	0.384615385	3543
no	YES	Urban (city)	Male	18-29 years	Black of African American	Religious	Associate’s Degree	Support staff (e.g., cook, janitorial,secretarial, etc.)	Permanent part-time	3-5 years	13	15	2	5.692307692	5.384615385	-0.307692308	3544
YES	YES	Suburban (suburbs)	Female	18-29 years	White	Neutral	High School Diploma or G.E.D.	Teacher/caregiving staff (infant-age 5)	Permanent part-time	3-5 years	16	16	0	5	5.615384615	0.615384615	3545
YES	no	Suburban (suburbs)	Male	More than 44 years	White	Somewhat religious	Masters Degree or Doctoral Degree	Other	Permanent full-time	Less than 1 year	15	20	5	4.846153846	7	2.153846154	3546
YES	YES	Rural	Female	18-29 years	White	Neutral	CDA (Child Development Associate credential)	Early intervention specialist	Permanent full-time	Less than 1 year	16	18	2	6.153846154	6.307692308	0.153846154	3547
YES	YES	Suburban (suburbs)	Female	18-29 years	Black of African American	Somewhat religious	High School Diploma or G.E.D.	Teacher/caregiving staff (infant-age 5)	Permanent full-time	3-5 years	16	16	0	6.769230769	6.769230769	0	3548
no	no	Rural	Male	18-29 years	White	Extremely religious	High School Diploma or G.E.D.	Teacher/caregiving staff (infant-age 5)	Permanent part-time	Less than 1 year	16	18	2	6.307692308	5.923076923	-0.384615385	3549
no	YES	Urban (city)	Female	18-29 years	Black of African American	Religious	Bachelor’s Degree	Teacher/caregiving staff (infant-age 5)	Substitute teacher	1-2 years	13	19	6	4.615384615	5.538461539	0.923076923	3550
no	YES	Rural	Female	30-44 years	White	Religious	Bachelor’s Degree	Other	Permanent full-time	Less than 1 year	15	19	4	6.923076923	7	0.076923077	3551
YES	YES	Rural	Female	30-44 years	White	Somewhat religious	High School Diploma or G.E.D.	Teacher/caregiving staff (infant-age 5)	Permanent part-time	1-2 years	12	18	6	5.153846154	6	0.846153846	3552
YES	no	Urban (city)	Female	30-44 years	Black of African American	Religious	Associate’s Degree	Teacher/caregiving staff (infant-age 5)	Permanent full-time	1-2 years	14	15	1	6.615384615	7	0.384615385	3553
YES	YES	Suburban (suburbs)	Female	18-29 years	White	Neutral	High School Diploma or G.E.D.	Teacher/caregiving staff (infant-age 5)	Permanent full-time	6-10 years	16	16	0	3.692307692	3.692307692	0	3554
no	no	Suburban (suburbs)	Male	18-29 years	Black of African American	Neutral	High School Diploma or G.E.D.	Support staff (e.g., cook, janitorial,secretarial, etc.)	Permanent full-time	Less than 1 year	13	15	2	5.384615385	6.692307692	1.307692308	3555
no	YES	Suburban (suburbs)	Female	18-29 years	White	Neutral	Bachelor’s Degree	Teacher/caregiving staff (infant-age 5)	Permanent full-time	1-2 years	18	18	0	3.769230769	3.846153846	0.076923077	3556
no	YES	Suburban (suburbs)	Female	18-29 years	White	Neutral	High School Diploma or G.E.D.	Teacher/caregiving staff (infant-age 5)	Permanent full-time	1-2 years	10	19	9	3.769230769	3.846153846	0.076923077	3557
YES	no	Urban (city)	Female	30-44 years	White	Somewhat religious	Associate’s Degree	Teacher/caregiving staff (infant-age 5)	Permanent full-time	Less than 1 year	15	15	0	6.769230769	6.846153846	0.076923077	3558
no	YES	Suburban (suburbs)	Female	18-29 years	Black of African American	Unreligious	High School Diploma or G.E.D.	Other	Seasonal or short-term (e.g. summer, student)	Less than 1 year	14	16	2	5.615384615	4.615384615	-1	3559
YES	YES	Suburban (suburbs)	Female	More than 44 years	White	Extremely religious	Bachelor’s Degree	Support staff (e.g., cook, janitorial,secretarial, etc.)	Permanent part-time	Less than 1 year	15	21	6	6.538461539	7	0.461538462	3560
YES	YES	Urban (city)	Female	More than 44 years	White	Neutral	Masters Degree or Doctoral Degree	Assistant Director	Permanent full-time	More than 15 years	21	23	2	6.769230769	7	0.230769231	3561
no	YES	Urban (city)	Female	18-29 years	White	Unreligious	High School Diploma or G.E.D.	Teacher/caregiving staff (infant-age 5)	Permanent part-time	Less than 1 year	15	18	3	5.538461539	6.923076923	1.384615385	3562
no	no	Suburban (suburbs)	Female	18-29 years	White	Somewhat religious	High School Diploma or G.E.D.	Assistant Director	Permanent part-time	Less than 1 year	12	15	3	4.692307692	4.923076923	0.230769231	3563
YES	YES	Urban (city)	Female	30-44 years	White	Religious	Masters Degree or Doctoral Degree	Other	Permanent full-time	1-2 years	16	22	6	7	7	0	3564
YES	no	Suburban (suburbs)	Female	30-44 years	Black of African American	Religious	High School Diploma or G.E.D.	Teacher/caregiving staff (infant-age 5)	Permanent part-time	3-5 years	12	9	-3	5.076923077	5.076923077	0	3565
YES	YES	Rural	Female	More than 44 years	Hispanic	Religious	High School Diploma or G.E.D.	Teacher/caregiving staff (infant-age 5)	Contract for special services/care	1-2 years	15	16	1	6.230769231	7	0.769230769	3566
no	YES	Suburban (suburbs)	Female	18-29 years	White	Unreligious	Bachelor’s Degree	Other	Seasonal or short-term (e.g. summer, student)	Less than 1 year	13	15	2	6.153846154	6.769230769	0.615384615	3567
no	YES	Suburban (suburbs)	Female	18-29 years	White	Somewhat religious	Bachelor’s Degree	Teacher/caregiving staff (infant-age 5)	Permanent full-time	3-5 years	16	22	6	4.923076923	5.615384615	0.692307692	3568
YES	YES	Urban (city)	Female	18-29 years	Black of African American	Religious	Bachelor’s Degree	Other	Permanent part-time	1-2 years	13	19	6	6.230769231	7	0.769230769	3569
YES	no	Rural	Female	More than 44 years	White	Neutral	Bachelor’s Degree	Other	Permanent full-time	Less than 1 year	15	16	1	5.461538462	5.769230769	0.307692308	3570
no	no	Suburban (suburbs)	Female	30-44 years	White	Somewhat unreligious	Bachelor’s Degree	Teacher/caregiving staff (infant-age 5)	Permanent part-time	1-2 years	14	19	5	6.769230769	6.923076923	0.153846154	3571
no	YES	Urban (city)	Male	18-29 years	White	Neutral	Bachelor’s Degree	Other	Permanent part-time	Less than 1 year	11	17	6	5.461538462	6.153846154	0.692307692	3572
no	no	Rural	Female	30-44 years	Hispanic	Neutral	High School Diploma or G.E.D.	Teacher/caregiving staff (infant-age 5)	Permanent part-time	1-2 years	10	16	6	5.153846154	7	1.846153846	3573
no	YES	Urban (city)	Male	18-29 years	Black of African American	Somewhat religious	High School Diploma or G.E.D.	Assistant Director	Seasonal or short-term (e.g. summer, student)	1-2 years	14	17	3	5.307692308	5	-0.307692308	3574
YES	YES	Rural	Female	30-44 years	White	Religious	High School Diploma or G.E.D.	Teacher/caregiving staff (infant-age 5)	Permanent full-time	3-5 years	17	15	-2	5.307692308	5.307692308	0	3575
no	YES	Suburban (suburbs)	Female	18-29 years	White	Neutral	High School Diploma or G.E.D.	Teacher/caregiving staff (infant-age 5)	Permanent part-time	3-5 years	14	18	4	7	7	0	3576
YES	no	Urban (city)	Female	More than 44 years	Black of African American	Religious	High School Diploma or G.E.D.	Teacher/caregiving staff (infant-age 5)	Permanent full-time	More than 15 years	16	16	0	7	7	0	3577
YES	no	Suburban (suburbs)	Female	More than 44 years	White	Extremely religious	Associate’s Degree	Early intervention specialist	Substitute teacher	Less than 1 year	12	13	1	4	4	0	3578
no	YES	Suburban (suburbs)	Female	18-29 years	Hispanic	Religious	Associate’s Degree	Teacher/caregiving staff (infant-age 5)	Permanent full-time	6-10 years	7	15	8	5.230769231	6.846153846	1.615384615	3579
no	YES	Suburban (suburbs)	Female	18-29 years	Black of African American	Neutral	High School Diploma or G.E.D.	Teacher/caregiving staff (infant-age 5)	Permanent full-time	Less than 1 year	15	14	-1	5.615384615	5.923076923	0.307692308	3580
no	no	Suburban (suburbs)	Female	18-29 years	Black of African American	Religious	High School Diploma or G.E.D.	Teacher/caregiving staff (infant-age 5)	Permanent part-time	1-2 years	10	16	6	5.692307692	6.076923077	0.384615385	3581
YES	YES	Urban (city)	Female	18-29 years	Hispanic	Neutral	High School Diploma or G.E.D.	Teacher/caregiving staff (infant-age 5)	Permanent full-time	3-5 years	13	13	0	6	6.461538462	0.461538462	3582
no	YES	Suburban (suburbs)	Female	18-29 years	Other	Neutral	Bachelor’s Degree	Teacher/caregiving staff (infant-age 5)	Permanent full-time	Less than 1 year	11	13	2	4.846153846	5.615384615	0.769230769	3583
no	no	Suburban (suburbs)	Female	18-29 years	White	Religious	Associate’s Degree	Teacher/caregiving staff (infant-age 5)	Permanent part-time	Less than 1 year	13	16	3	6.692307692	7	0.307692308	3584
no	no	Suburban (suburbs)	Female	18-29 years	Black of African American	Unreligious	High School Diploma or G.E.D.	Teacher/caregiving staff (infant-age 5)	Permanent part-time	Less than 1 year	12	16	4	6.538461539	6.923076923	0.384615385	3585
YES	no	Urban (city)	Female	18-29 years	White	Somewhat religious	High School Diploma or G.E.D.	Teacher/caregiving staff (infant-age 5)	Permanent part-time	Less than 1 year	11	19	8	6.461538462	6.384615385	-0.076923077	3586
YES	YES	Suburban (suburbs)	Male	More than 44 years	Other	Religious	Masters Degree or Doctoral Degree	Other	Other	Less than 1 year	11	17	6	5	6.153846154	1.153846154	3587
no	no	Rural	Female	30-44 years	White	Neutral	High School Diploma or G.E.D.	Kindergarten teacher	Permanent full-time	Less than 1 year	4	10	6	3.923076923	4.153846154	0.230769231	3588
no	YES	Urban (city)	Female	30-44 years	Asian	Somewhat religious	Bachelor’s Degree	Other	Permanent full-time	Less than 1 year	0	0	0	4	4.769230769	0.769230769	3589
YES	YES	Urban (city)	Female	30-44 years	Asian	Religious	Bachelor’s Degree	Other	Permanent part-time	Less than 1 year	15	20	5	5.923076923	6.769230769	0.846153846	3590
YES	YES	Suburban (suburbs)	Female	30-44 years	White	Religious	Bachelor’s Degree	Other	Permanent full-time	More than 15 years	16	20	4	5	6	1	3591
no	YES	Urban (city)	Female	30-44 years	Black of African American	Religious	Bachelor’s Degree	Other	Other	Less than 1 year	13	15	2	6.076923077	6.615384615	0.538461539	3592
no	YES	Rural	Female	30-44 years	White	Religious	Masters Degree or Doctoral Degree	Teacher/caregiving staff (infant-age 5)	Permanent full-time	6-10 years	12	19	7	6.615384615	7	0.384615385	3593
no	no	Rural	Female	18-29 years	White	Somewhat religious	High School Diploma or G.E.D.	Teacher/caregiving staff (infant-age 5)	Permanent full-time	1-2 years	13	18	5	5.692307692	6.538461539	0.846153846	3594
YES	YES	Urban (city)	Male	30-44 years	Asian	Somewhat religious	Masters Degree or Doctoral Degree	Other	Permanent full-time	6-10 years	9	16	7	4.076923077	5.692307692	1.615384615	3595
YES	YES	Urban (city)	Female	30-44 years	Black of African American	Religious	Associate’s Degree	Early elementary teacher (grades 1-4)	Permanent full-time	3-5 years	17	22	5	3.923076923	6.846153846	2.923076923	3596
no	YES	Suburban (suburbs)	Female	18-29 years	White	Somewhat religious	Bachelor’s Degree	Teacher/caregiving staff (infant-age 5)	Permanent full-time	Less than 1 year	18	21	3	6.230769231	7	0.769230769	3597
no	YES	Suburban (suburbs)	Male	18-29 years	Black of African American	Neutral	High School Diploma or G.E.D.	Early elementary teacher (grades 1-4)	Permanent full-time	3-5 years	12	15	3	5.461538462	5.923076923	0.461538462	3598
no	YES	Urban (city)	Female	18-29 years	White	Unreligious	High School Diploma or G.E.D.	Teacher/caregiving staff (infant-age 5)	Permanent full-time	Less than 1 year	18	18	0	7	7	0	3599
YES	no	Urban (city)	Male	30-44 years	Black of African American	Extremely religious	High School Diploma or G.E.D.	Support staff (e.g., cook, janitorial,secretarial, etc.)	Volunteer	1-2 years	14	14	0	5.692307692	5.692307692	0	3600
YES	YES	Urban (city)	Female	More than 44 years	Black of African American	Religious	High School Diploma or G.E.D.	Teacher/caregiving staff (infant-age 5)	Permanent full-time	3-5 years	10	11	1	5.153846154	5.153846154	0	3601
no	no	Urban (city)	Female	18-29 years	White	Religious	Bachelor’s Degree	Teacher/caregiving staff (infant-age 5)	Permanent full-time	Less than 1 year	10	20	10	6.153846154	7	0.846153846	3602
YES	YES	Rural	Female	18-29 years	White	Somewhat religious	High School Diploma or G.E.D.	Teacher/caregiving staff (infant-age 5)	Permanent full-time	6-10 years	12	13	1	5.076923077	6.923076923	1.846153846	3603
no	no	Suburban (suburbs)	Female	18-29 years	White	Extremely Unreligious	High School Diploma or G.E.D.	Teacher/caregiving staff (infant-age 5)	Permanent part-time	Less than 1 year	11	15	4	5.615384615	6.538461539	0.923076923	3604
YES	no	Rural	Female	18-29 years	White	Neutral	High School Diploma or G.E.D.	Teacher/caregiving staff (infant-age 5)	Permanent part-time	Less than 1 year	14	13	-1	6.307692308	7	0.692307692	3605
YES	YES	Rural	Male	30-44 years	Asian	Neutral	Bachelor’s Degree	Other	Permanent full-time	3-5 years	14	17	3	5.846153846	6.538461539	0.692307692	3606
YES	no	Rural	Female	More than 44 years	White	Neutral	High School Diploma or G.E.D.	Teacher/caregiving staff (infant-age 5)	Permanent full-time	3-5 years	13	14	1	4.538461539	4.615384615	0.076923077	3607
no	no	Urban (city)	Female	18-29 years	White	Religious	Bachelor’s Degree	Support staff (e.g., cook, janitorial,secretarial, etc.)	Permanent part-time	Less than 1 year	16	16	0	7	7	0	3608
no	no	Rural	Female	18-29 years	White	Religious	High School Diploma or G.E.D.	Early elementary teacher (grades 1-4)	Permanent part-time	Less than 1 year	11	13	2	5.538461539	5.846153846	0.307692308	3609
YES	no	Urban (city)	Female	18-29 years	White	Religious	High School Diploma or G.E.D.	Teacher/caregiving staff (infant-age 5)	Permanent part-time	Less than 1 year	18	20	2	6.615384615	6.846153846	0.230769231	3610
YES	YES	Rural	Female	30-44 years	White	Somewhat religious	CDA (Child Development Associate credential)	Other	Permanent full-time	More than 15 years	19	21	2	5.923076923	6	0.076923077	3611
no	YES	Suburban (suburbs)	Female	18-29 years	White	Somewhat religious	CDA (Child Development Associate credential)	Teacher/caregiving staff (infant-age 5)	Permanent part-time	1-2 years	12	19	7	5.923076923	7	1.076923077	3612
no	YES	Suburban (suburbs)	Male	18-29 years	White	Extremely religious	Associate’s Degree	Other	Seasonal or short-term (e.g. summer, student)	Less than 1 year	15	18	3	5.307692308	6.230769231	0.923076923	3613
no	YES	Rural	Female	18-29 years	White	Somewhat religious	CDA (Child Development Associate credential)	Teacher/caregiving staff (infant-age 5)	Seasonal or short-term (e.g. summer, student)	Less than 1 year	10	15	5	5.846153846	6.769230769	0.923076923	3614
no	YES	Urban (city)	Female	18-29 years	White	Neutral	High School Diploma or G.E.D.	Teacher/caregiving staff (infant-age 5)	Permanent part-time	Less than 1 year	12	15	3	5.538461539	4.307692308	-1.230769231	3615
no	no	Urban (city)	Female	18-29 years	White	Neutral	High School Diploma or G.E.D.	Teacher/caregiving staff (infant-age 5)	Permanent full-time	Less than 1 year	12	17	5	6.153846154	6.538461539	0.384615385	3616
YES	YES	Suburban (suburbs)	Female	30-44 years	White	Religious	Masters Degree or Doctoral Degree	Early intervention specialist	Permanent part-time	6-10 years	16	23	7	6.307692308	6.384615385	0.076923077	3617
YES	no	Urban (city)	Female	30-44 years	Black of African American	Religious	High School Diploma or G.E.D.	Teacher/caregiving staff (infant-age 5)	Permanent part-time	1-2 years	14	14	0	5.615384615	6.538461539	0.923076923	3618
YES	YES	Urban (city)	Male	30-44 years	White	Religious	Bachelor’s Degree	Other	Volunteer	Less than 1 year	18	20	2	6.384615385	6.307692308	-0.076923077	3619
YES	no	Urban (city)	Male	30-44 years	White	Somewhat religious	Bachelor’s Degree	Other	Permanent full-time	Less than 1 year	11	17	6	6.153846154	7	0.846153846	3620
YES	no	Urban (city)	Female	18-29 years	Black of African American	Neutral	Associate’s Degree	Teacher/caregiving staff (infant-age 5)	Permanent full-time	1-2 years	15	15	0	6.153846154	6.538461539	0.384615385	3621
YES	no	Suburban (suburbs)	Female	30-44 years	White	Somewhat religious	Bachelor’s Degree	Other	Volunteer	6-10 years	13	17	4	5.076923077	6.615384615	1.538461539	3622
YES	YES	Suburban (suburbs)	Female	30-44 years	White	Neutral	High School Diploma or G.E.D.	Director	Permanent full-time	1-2 years	17	16	-1	3.769230769	3.769230769	0	3623
no	no	Suburban (suburbs)	Female	30-44 years	White	Unreligious	High School Diploma or G.E.D.	Other	Permanent full-time	Less than 1 year	19	22	3	5.692307692	6.307692308	0.615384615	3624
no	no	Suburban (suburbs)	Female	18-29 years	White	Religious	Bachelor’s Degree	Teacher/caregiving staff (infant-age 5)	Permanent part-time	Less than 1 year	15	18	3	5.307692308	7	1.692307692	3625
no	YES	Urban (city)	Female	18-29 years	White	Somewhat unreligious	Masters Degree or Doctoral Degree	Other	Permanent full-time	1-2 years	18	16	-2	6.230769231	6.846153846	0.615384615	3626
no	YES	Suburban (suburbs)	Female	18-29 years	White	Religious	High School Diploma or G.E.D.	Early elementary teacher (grades 1-4)	Permanent part-time	Less than 1 year	14	15	1	5.538461539	6.461538462	0.923076923	3627
YES	YES	Urban (city)	Female	18-29 years	Black of African American	Somewhat religious	High School Diploma or G.E.D.	Teacher/caregiving staff (infant-age 5)	Permanent full-time	3-5 years	16	16	0	6	6	0	3628
no	YES	Suburban (suburbs)	Female	30-44 years	Asian	Extremely religious	Bachelor’s Degree	Other	Permanent full-time	More than 15 years	17	18	1	7	7	0	3629
no	YES	Suburban (suburbs)	Female	18-29 years	White	Religious	CDA (Child Development Associate credential)	Teacher/caregiving staff (infant-age 5)	Permanent full-time	3-5 years	9	15	6	5.923076923	6.076923077	0.153846154	3630
YES	no	Suburban (suburbs)	Female	18-29 years	White	Neutral	High School Diploma or G.E.D.	Teacher/caregiving staff (infant-age 5)	Permanent full-time	Less than 1 year	13	13	0	5.538461539	6.307692308	0.769230769	3631
YES	no	Rural	Female	30-44 years	White	Somewhat religious	High School Diploma or G.E.D.	Teacher/caregiving staff (infant-age 5)	Permanent part-time	11-15 years	13	19	6	5.538461539	7	1.461538462	3632
YES	YES	Suburban (suburbs)	Female	30-44 years	White	Neutral	Bachelor’s Degree	Teacher/caregiving staff (infant-age 5)	Permanent full-time	11-15 years	18	17	-1	6.538461539	7	0.461538462	3633
YES	YES	Rural	Female	30-44 years	White	Somewhat religious	Associate’s Degree	Other	Volunteer	Less than 1 year	13	17	4	6.769230769	7	0.230769231	3634
no	no	Urban (city)	Female	18-29 years	Asian	Neutral	High School Diploma or G.E.D.	Teacher/caregiving staff (infant-age 5)	Permanent part-time	Less than 1 year	6	12	6	5.846153846	6.153846154	0.307692308	3635
no	no	Rural	Female	18-29 years	White	Neutral	Bachelor’s Degree	Assistant Director	Permanent part-time	1-2 years	13	16	3	6	7	1	3636
YES	YES	Suburban (suburbs)	Female	More than 44 years	White	Religious	Masters Degree or Doctoral Degree	Early elementary teacher (grades 1-4)	Permanent part-time	11-15 years	14	19	5	6.230769231	7	0.769230769	3637
no	no	Rural	Female	18-29 years	White	Neutral	High School Diploma or G.E.D.	Teacher/caregiving staff (infant-age 5)	Permanent full-time	1-2 years	12	17	5	6.692307692	7	0.307692308	3638
YES	YES	Suburban (suburbs)	Female	More than 44 years	White	Religious	High School Diploma or G.E.D.	Other	Permanent full-time	More than 15 years	18	18	0	4.538461539	5.692307692	1.153846154	3639
no	YES	Suburban (suburbs)	Female	18-29 years	White	Unreligious	CDA (Child Development Associate credential)	Teacher/caregiving staff (infant-age 5)	Other	3-5 years	15	16	1	5.615384615	5.384615385	-0.230769231	3640
no	no	Urban (city)	Female	18-29 years	White	Neutral	High School Diploma or G.E.D.	Teacher/caregiving staff (infant-age 5)	Permanent part-time	Less than 1 year	15	19	4	6.692307692	6.769230769	0.076923077	3641
no	YES	Urban (city)	Female	18-29 years	White	Neutral	High School Diploma or G.E.D.	Teacher/caregiving staff (infant-age 5)	Permanent full-time	1-2 years	15	20	5	5.923076923	7	1.076923077	3642
no	no	Urban (city)	Female	18-29 years	Hispanic	Religious	Bachelor’s Degree	Other	Permanent full-time	1-2 years	8	21	13	5.846153846	6.923076923	1.076923077	3643
no	no	Suburban (suburbs)	Male	18-29 years	White	Religious	High School Diploma or G.E.D.	Early elementary teacher (grades 1-4)	Permanent full-time	1-2 years	11	12	1	7	7	0	3644
YES	YES	Urban (city)	Female	More than 44 years	White	Extremely religious	Bachelor’s Degree	Teacher/caregiving staff (infant-age 5)	Permanent full-time	3-5 years	9	18	9	5.076923077	6.769230769	1.692307692	3645
YES	YES	Urban (city)	Male	30-44 years	White	Unreligious	Masters Degree or Doctoral Degree	Other	Permanent full-time	3-5 years	19	20	1	6.846153846	7	0.153846154	3646
no	YES	Urban (city)	Male	18-29 years	Black of African American	Neutral	Masters Degree or Doctoral Degree	Other	Permanent full-time	1-2 years	13	13	0	4.923076923	6	1.076923077	3647
no	YES	Urban (city)	Female	18-29 years	Asian	Neutral	Masters Degree or Doctoral Degree	Other	Permanent full-time	1-2 years	17	17	0	6.923076923	7	0.076923077	3648
YES	YES	Rural	Female	30-44 years	White	Somewhat religious	Associate’s Degree	Support staff (e.g., cook, janitorial,secretarial, etc.)	Permanent part-time	1-2 years	11	17	6	4.384615385	5.461538462	1.076923077	3649
no	YES	Suburban (suburbs)	Female	18-29 years	Other	Somewhat religious	Bachelor’s Degree	Teacher/caregiving staff (infant-age 5)	Permanent full-time	3-5 years	14	15	1	6	6.384615385	0.384615385	3650
no	YES	Rural	Female	18-29 years	Black of African American	Religious	Bachelor’s Degree	Teacher/caregiving staff (infant-age 5)	Permanent full-time	3-5 years				5.461538462	6.769230769	1.307692308	3651
no	YES	Urban (city)	Female	18-29 years	Black of African American	Unreligious	High School Diploma or G.E.D.	Teacher/caregiving staff (infant-age 5)	Substitute teacher	1-2 years	20	21	1	5.769230769	6.461538462	0.692307692	3652
no	YES	Urban (city)	Female	18-29 years	Asian	Somewhat religious	Masters Degree or Doctoral Degree	Other	Permanent full-time	1-2 years	17	20	3	6.153846154	6.153846154	0	3653
no	YES	Rural	Female	18-29 years	Hispanic	Religious	High School Diploma or G.E.D.	Teacher/caregiving staff (infant-age 5)	Seasonal or short-term (e.g. summer, student)	Less than 1 year	14	14	0	6.692307692	7	0.307692308	3654
no	YES	Suburban (suburbs)	Female	18-29 years	White	Extremely religious	High School Diploma or G.E.D.	Teacher/caregiving staff (infant-age 5)	Seasonal or short-term (e.g. summer, student)	Less than 1 year	12	21	9	6.384615385	7	0.615384615	3655
no	YES	Suburban (suburbs)	Female	18-29 years	White	Religious	CDA (Child Development Associate credential)	Teacher/caregiving staff (infant-age 5)	Permanent part-time	1-2 years	12	13	1	4.153846154	4.923076923	0.769230769	3656
no	YES	Suburban (suburbs)	Female	18-29 years	White	Somewhat religious	Associate’s Degree	Teacher/caregiving staff (infant-age 5)	Permanent full-time	1-2 years	14	14	0	6	6.384615385	0.384615385	3657
YES	no	Suburban (suburbs)	Female	30-44 years	Hispanic	Neutral	High School Diploma or G.E.D.	Teacher/caregiving staff (infant-age 5)	Permanent part-time	Less than 1 year	14	15	1	5.692307692	6.692307692	1	3658
YES	no	Suburban (suburbs)	Female	More than 44 years	Asian	Somewhat religious	High School Diploma or G.E.D.	Teacher/caregiving staff (infant-age 5)	Permanent full-time	6-10 years	13	16	3	5.615384615	6.384615385	0.769230769	3659
YES	no	Suburban (suburbs)	Female	18-29 years	American Indian or Alaska Native	Religious	High School Diploma or G.E.D.	Support staff (e.g., cook, janitorial,secretarial, etc.)	Permanent full-time	Less than 1 year	12	15	3	5.692307692	6.230769231	0.538461539	3660
no	YES	Urban (city)	Female	18-29 years	White	Unreligious	Bachelor’s Degree	Teacher/caregiving staff (infant-age 5)	Permanent full-time	Less than 1 year	17	17	0	6.461538462	7	0.538461539	3661
YES	YES	Suburban (suburbs)	Female	30-44 years	White	Somewhat religious	High School Diploma or G.E.D.	Teacher/caregiving staff (infant-age 5)	Permanent part-time	More than 15 years	10	18	8	4.846153846	6.538461539	1.692307692	3662
YES	YES	Rural	Female	30-44 years	White	Extremely religious	Masters Degree or Doctoral Degree	Early intervention specialist	Contract for special services/care	3-5 years	15	19	4	6.384615385	7	0.615384615	3663
YES	YES	Suburban (suburbs)	Female	18-29 years	White	Religious	Associate’s Degree	Teacher/caregiving staff (infant-age 5)	Permanent full-time	6-10 years	12	16	4	5.769230769	6.076923077	0.307692308	3664
no	YES	Urban (city)	Female	18-29 years	White	Neutral	Bachelor’s Degree	Teacher/caregiving staff (infant-age 5)	Permanent full-time	Less than 1 year	10	17	7	5.153846154	6	0.846153846	3665
YES	YES	Rural	Female	18-29 years	White	Somewhat unreligious	CDA (Child Development Associate credential)	Teacher/caregiving staff (infant-age 5)	Permanent full-time	6-10 years	13	17	4	5.846153846	7	1.153846154	3666
no	no	Suburban (suburbs)	Female	18-29 years	White	Religious	Bachelor’s Degree	Other	Seasonal or short-term (e.g. summer, student)	Less than 1 year	8	19	11	5.769230769	6.538461539	0.769230769	3667
no	YES	Suburban (suburbs)	Female	30-44 years	Asian	Somewhat religious	Masters Degree or Doctoral Degree	Other	Permanent full-time	Less than 1 year	13	15	2	5.307692308	6.384615385	1.076923077	3668
YES	YES	Suburban (suburbs)	Female	More than 44 years	White	Extremely Unreligious	Bachelor’s Degree	Early elementary teacher (grades 1-4)	Contract for special services/care	11-15 years	16	19	3	5.923076923	6.769230769	0.846153846	3669
no	YES	Suburban (suburbs)	Female	18-29 years	White	Unreligious	Bachelor’s Degree	Early elementary teacher (grades 1-4)	Permanent full-time	Less than 1 year	18	20	2	7	7	0	3670
YES	YES	Urban (city)	Female	30-44 years	White	Religious	CDA (Child Development Associate credential)	Teacher/caregiving staff (infant-age 5)	Permanent full-time	11-15 years	15	16	1	5.461538462	5.692307692	0.230769231	3671
no	YES	Rural	Female	More than 44 years	White	Religious	Masters Degree or Doctoral Degree	Teacher/caregiving staff (infant-age 5)	Permanent full-time	Less than 1 year	14	19	5	5.692307692	7	1.307692308	3672
YES	YES	Suburban (suburbs)	Female	18-29 years	White	Religious	Bachelor’s Degree	Teacher/caregiving staff (infant-age 5)	Permanent full-time	1-2 years	10	20	10	6.538461539	6.923076923	0.384615385	3673
no	YES	Suburban (suburbs)	Female	30-44 years	White	Religious	Masters Degree or Doctoral Degree	Teacher/caregiving staff (infant-age 5)	Permanent full-time	6-10 years	15	21	6	5.923076923	6.076923077	0.153846154	3674
no	YES	Suburban (suburbs)	Female	More than 44 years	White	Neutral	High School Diploma or G.E.D.	Other	Volunteer	More than 15 years	11	19	8	5.384615385	5.692307692	0.307692308	3675
YES	YES	Urban (city)	Female	More than 44 years	Black of African American	Religious	High School Diploma or G.E.D.	Teacher/caregiving staff (infant-age 5)	Permanent part-time	6-10 years	13	14	1	5.923076923	6.153846154	0.230769231	3676
no	YES	Suburban (suburbs)	Female	18-29 years	White	Somewhat religious	Bachelor’s Degree	Other	Permanent part-time	Less than 1 year	15	18	3	5.692307692	6.538461539	0.846153846	3677
YES	no	Suburban (suburbs)	Male	18-29 years	White	Unreligious	High School Diploma or G.E.D.	Assistant Director	Permanent full-time	1-2 years	12	12	0	5.461538462	5.923076923	0.461538462	3678
YES	no	Suburban (suburbs)	Male	More than 44 years	White	Religious	8th Grade	Other	Other	Less than 1 year				5.846153846	6	0.153846154	3679
YES	no	Rural	Female	30-44 years	Hispanic	Religious	High School Diploma or G.E.D.	Teacher/caregiving staff (infant-age 5)	Permanent full-time	1-2 years	15	19	4	6.307692308	7	0.692307692	3680
no	YES	Suburban (suburbs)	Female	18-29 years	Black of African American	Somewhat religious	Associate’s Degree	Other	Seasonal or short-term (e.g. summer, student)	1-2 years	14	17	3	6.769230769	6.846153846	0.076923077	3681
no	no	Suburban (suburbs)	Female	18-29 years	White	Unreligious	Bachelor’s Degree	Teacher/caregiving staff (infant-age 5)	Permanent full-time	3-5 years	10	15	5	4.461538462	5.461538462	1	3682
no	no	Rural	Female	18-29 years	Black of African American	Extremely religious	Bachelor’s Degree	Other	Volunteer	Less than 1 year	14	18	4	5.153846154	6	0.846153846	3683
YES	YES	Rural	Female	30-44 years	White	Religious	High School Diploma or G.E.D.	Teacher/caregiving staff (infant-age 5)	Permanent part-time	Less than 1 year	17	18	1	6	6.923076923	0.923076923	3684
no	YES	Urban (city)	Female	18-29 years	White	Extremely religious	Bachelor’s Degree	Teacher/caregiving staff (infant-age 5)	Permanent full-time	Less than 1 year	16	17	1	5.307692308	6.461538462	1.153846154	3685
YES	YES	Urban (city)	Male	30-44 years	White	Neutral	Bachelor’s Degree	Director	Contract for special services/care	6-10 years	15	19	4	5.692307692	7	1.307692308	3686
no	YES	Urban (city)	Female	18-29 years	Black of African American	Religious	High School Diploma or G.E.D.	Teacher/caregiving staff (infant-age 5)	Permanent full-time	Less than 1 year	13	14	1	6	6	0	3687
no	YES	Suburban (suburbs)	Female	18-29 years	White	Somewhat unreligious	Bachelor’s Degree	Teacher/caregiving staff (infant-age 5)	Permanent full-time	3-5 years	13	19	6	5.384615385	6.153846154	0.769230769	3688
no	YES	Urban (city)	Female	18-29 years	White	Unreligious	Bachelor’s Degree	Teacher/caregiving staff (infant-age 5)	Permanent full-time	6-10 years	15	22	7	6.153846154	6.538461539	0.384615385	3689
YES	YES	Urban (city)	Female	18-29 years	Black of African American	Neutral	Bachelor’s Degree	Director	Permanent full-time	6-10 years	15	16	1	6.923076923	6.846153846	-0.076923077	3690
YES	YES	Suburban (suburbs)	Female	More than 44 years	Hispanic	Somewhat religious	Associate’s Degree	Director	Permanent full-time	More than 15 years	13	13	0	7	6.923076923	-0.076923077	3691
YES	YES	Urban (city)	Female	30-44 years	White	Unreligious	Masters Degree or Doctoral Degree	Other	Permanent full-time	More than 15 years	19	18	-1	6.307692308	6.384615385	0.076923077	3692
no	no	Suburban (suburbs)	Female	18-29 years	Black of African American	Somewhat religious	High School Diploma or G.E.D.	Teacher/caregiving staff (infant-age 5)	Permanent full-time	Less than 1 year	15	17	2	6.307692308	6.846153846	0.538461539	3693
no	no	Suburban (suburbs)	Female	18-29 years	White	Neutral	High School Diploma or G.E.D.	Teacher/caregiving staff (infant-age 5)	Permanent part-time	Less than 1 year				4.923076923	5.333333333	0.41025641	3694
YES	no	Rural	Female	18-29 years	White	Neutral	Bachelor’s Degree	Support staff (e.g., cook, janitorial,secretarial, etc.)	Permanent full-time	Less than 1 year	12	19	7	6.230769231	7	0.769230769	3695
YES	no	Urban (city)	Male	More than 44 years	Black of African American	Somewhat religious	Associate’s Degree	Other	Permanent full-time	Less than 1 year	14	16	2	6.461538462	7	0.538461539	3696
no	YES	Suburban (suburbs)	Male	18-29 years	White	Religious	Bachelor’s Degree	Teacher/caregiving staff (infant-age 5)	Permanent full-time	1-2 years	16	12	-4	6	6.692307692	0.692307692	3697
YES	YES	Urban (city)	Female	30-44 years	Black of African American	Religious	High School Diploma or G.E.D.	Teacher/caregiving staff (infant-age 5)	Permanent full-time	1-2 years	16	15	-1	7	6.076923077	-0.923076923	3698
YES	no	Suburban (suburbs)	Female	More than 44 years	White	Extremely religious	High School Diploma or G.E.D.	Teacher/caregiving staff (infant-age 5)	Permanent full-time	Less than 1 year	12	18	6	6.923076923	5.153846154	-1.769230769	3699
no	no	Rural	Male	18-29 years	White	Extremely religious	Bachelor’s Degree	Other	Seasonal or short-term (e.g. summer, student)	Less than 1 year	11	23	12	6.384615385	6.846153846	0.461538462	3700
YES	YES	Suburban (suburbs)	Female	More than 44 years	White	Religious	Bachelor’s Degree	Teacher/caregiving staff (infant-age 5)	Permanent full-time	11-15 years	12	17	5	5.615384615	6.076923077	0.461538462	3701
YES	no	Urban (city)	Female	More than 44 years	Hispanic	Religious	High School Diploma or G.E.D.	Teacher/caregiving staff (infant-age 5)	Permanent part-time	3-5 years	18	15	-3	7	6.692307692	-0.307692308	3702
no	no	Rural	Female	18-29 years	White	Somewhat unreligious	High School Diploma or G.E.D.	Other	Permanent part-time	1-2 years	13	16	3	6.307692308	6.923076923	0.615384615	3703
YES	YES	Urban (city)	Female	18-29 years	White	Neutral	Bachelor’s Degree	Teacher/caregiving staff (infant-age 5)	Permanent full-time	6-10 years	13	17	4	6.076923077	6.846153846	0.769230769	3704
YES	YES	Rural	Female	30-44 years	Asian	Religious	Associate’s Degree	Other	Seasonal or short-term (e.g. summer, student)	6-10 years	17	16	-1	6	6.615384615	0.615384615	3705
YES	no	Rural	Female	More than 44 years	White	Somewhat religious	High School Diploma or G.E.D.	Other	Permanent part-time	6-10 years	15	17	2	7	7	0	3706
YES	YES	Suburban (suburbs)	Female	30-44 years	Black of African American	Religious	High School Diploma or G.E.D.	Teacher/caregiving staff (infant-age 5)	Permanent full-time	6-10 years	12	17	5	5.384615385	5.307692308	-0.076923077	3707
no	no	Urban (city)	Female	18-29 years	Black of African American	Religious	Bachelor’s Degree	Other	Seasonal or short-term (e.g. summer, student)	Less than 1 year	14	21	7	6.846153846	7	0.153846154	3708
no	no	Urban (city)	Female	18-29 years	White	Unreligious	High School Diploma or G.E.D.	Teacher/caregiving staff (infant-age 5)	Permanent part-time	Less than 1 year	15	15	0	6.461538462	6.769230769	0.307692308	3709
YES	YES	Urban (city)	Female	More than 44 years	Black of African American	Neutral	Associate’s Degree	Teacher/caregiving staff (infant-age 5)	Permanent full-time	More than 15 years	12	10	-2	4.461538462	6.076923077	1.615384615	3710
YES	YES	Suburban (suburbs)	Female	18-29 years	Black of African American	Neutral	Bachelor’s Degree	Teacher/caregiving staff (infant-age 5)	Permanent full-time	Less than 1 year	17	16	-1	6.153846154	5.846153846	-0.307692308	3711
no	no	Urban (city)	Female	18-29 years	Other	Neutral	High School Diploma or G.E.D.	Early elementary teacher (grades 1-4)	Seasonal or short-term (e.g. summer, student)	Less than 1 year	15	15	0	6.076923077	7	0.923076923	3712
YES	no	Urban (city)	Female	30-44 years	White	Neutral	Bachelor’s Degree	Teacher/caregiving staff (infant-age 5)	Seasonal or short-term (e.g. summer, student)	3-5 years	17	18	1	6.307692308	7	0.692307692	3713
no	YES	Suburban (suburbs)	Female	30-44 years	White	Religious	Masters Degree or Doctoral Degree	Other	Volunteer	More than 15 years	17	20	3	4.538461539	7	2.461538462	3714
no	YES	Urban (city)	Female	30-44 years	Black of African American	Religious	High School Diploma or G.E.D.	Teacher/caregiving staff (infant-age 5)	Permanent full-time	6-10 years	13	15	2	6	5.692307692	-0.307692308	3715
no	YES	Urban (city)	Female	18-29 years	Black of African American	Somewhat religious	High School Diploma or G.E.D.	Other	Permanent part-time	6-10 years				5.461538462	5	-0.461538462	3716
no	no	Suburban (suburbs)	Female	18-29 years	Black of African American	Neutral	High School Diploma or G.E.D.	Other	Other	Less than 1 year				6.076923077	6.846153846	0.769230769	3717
YES	YES	Urban (city)	Female	30-44 years	Black of African American	Religious	Masters Degree or Doctoral Degree	Other	Permanent full-time	6-10 years	16	21	5	6.230769231	7	0.769230769	3718
no	no	Suburban (suburbs)	Female	18-29 years	White	Neutral	High School Diploma or G.E.D.	Teacher/caregiving staff (infant-age 5)	Permanent part-time	Less than 1 year	16	18	2	6.615384615	7	0.384615385	3719
no	YES	Suburban (suburbs)	Female	18-29 years	Asian	Somewhat religious	High School Diploma or G.E.D.	Other	Seasonal or short-term (e.g. summer, student)	Less than 1 year	17	21	4	6.769230769	7	0.230769231	3720
YES	YES	Suburban (suburbs)	Female	30-44 years	White	Unreligious	High School Diploma or G.E.D.	Support staff (e.g., cook, janitorial,secretarial, etc.)	Permanent part-time	More than 15 years	19	20	1	5.846153846	6.461538462	0.615384615	3721
no	no	Suburban (suburbs)	Female	18-29 years	Hispanic	Neutral	High School Diploma or G.E.D.	Other	Permanent part-time	Less than 1 year	13	16	3	5.230769231	6.384615385	1.153846154	3722
YES	YES	Suburban (suburbs)	Male	More than 44 years	White	Religious	Bachelor’s Degree	Other	Permanent full-time	Less than 1 year	15	15	0	6.615384615	6.923076923	0.307692308	3723
YES	no	Suburban (suburbs)	Male	30-44 years	White	Neutral	Associate’s Degree	Other	Permanent full-time	Less than 1 year	14	15	1	5.230769231	4.615384615	-0.615384615	3724
YES	no	Rural	Female	More than 44 years	White	Neutral	High School Diploma or G.E.D.	Support staff (e.g., cook, janitorial,secretarial, etc.)	Other	Less than 1 year	14	19	5	6.615384615	7	0.384615385	3725
YES	no	Rural	Female	30-44 years	White	Somewhat religious	High School Diploma or G.E.D.	Teacher/caregiving staff (infant-age 5)	Permanent part-time	6-10 years	13	14	1	6.538461539	5.769230769	-0.769230769	3726
YES	YES	Urban (city)	Female	30-44 years	Black of African American	Extremely religious	CDA (Child Development Associate credential)	Teacher/caregiving staff (infant-age 5)	Permanent full-time	3-5 years	13	19	6	4.692307692	6.076923077	1.384615385	3727
YES	YES	Suburban (suburbs)	Female	More than 44 years	White	Religious	Bachelor’s Degree	Teacher/caregiving staff (infant-age 5)	Permanent part-time	6-10 years	14	19	5	4.307692308	6.230769231	1.923076923	3728
no	YES	Urban (city)	Female	18-29 years	White	Somewhat unreligious	High School Diploma or G.E.D.	Teacher/caregiving staff (infant-age 5)	Permanent part-time	3-5 years	13	15	2	4.615384615	4.461538462	-0.153846154	3729
YES	YES	Suburban (suburbs)	Female	More than 44 years	White	Religious	High School Diploma or G.E.D.	Teacher/caregiving staff (infant-age 5)	Permanent part-time	More than 15 years	12	18	6	5.692307692	6	0.307692308	3730
YES	no	Suburban (suburbs)	Female	30-44 years	White	Somewhat religious	Masters Degree or Doctoral Degree	Other	Seasonal or short-term (e.g. summer, student)	Less than 1 year	17	16	-1	6	6.538461539	0.538461539	3731
YES	YES	Rural	Female	18-29 years	White	Extremely religious	Bachelor’s Degree	Other	Volunteer	1-2 years	17	21	4	5.615384615	5.923076923	0.307692308	3732
no	no	Suburban (suburbs)	Female	18-29 years	White	Religious	High School Diploma or G.E.D.	Teacher/caregiving staff (infant-age 5)	Seasonal or short-term (e.g. summer, student)	1-2 years	14	19	5	6.846153846	7	0.153846154	3733
YES	no	Suburban (suburbs)	Female	18-29 years	White	Religious	Associate’s Degree	Teacher/caregiving staff (infant-age 5)	Permanent full-time	Less than 1 year	17	19	2	5.923076923	6	0.076923077	3734
YES	no	Suburban (suburbs)	Female	30-44 years	Black of African American	Religious	High School Diploma or G.E.D.	Teacher/caregiving staff (infant-age 5)	Volunteer	6-10 years	12	14	2	6.846153846	6.692307692	-0.153846154	3735
no	no	Rural	Female	18-29 years	White	Religious	CDA (Child Development Associate credential)	Support staff (e.g., cook, janitorial,secretarial, etc.)	Permanent part-time	Less than 1 year	16	14	-2	5.307692308	6.538461539	1.230769231	3736
no	no	Rural	Female	30-44 years	Black of African American	Somewhat unreligious	High School Diploma or G.E.D.	Teacher/caregiving staff (infant-age 5)	Permanent full-time	Less than 1 year	17	13	-4	6.307692308	5.461538462	-0.846153846	3737
no	YES	Urban (city)	Female	More than 44 years	Black of African American	Extremely Unreligious	High School Diploma or G.E.D.	Other	Permanent full-time	Less than 1 year	9	14	5	6.307692308	6.384615385	0.076923077	3738
YES	YES	Suburban (suburbs)	Female	18-29 years	Black of African American	Religious	High School Diploma or G.E.D.	Teacher/caregiving staff (infant-age 5)	Permanent part-time	Less than 1 year				6.538461539	7	0.461538462	3739
no	YES	Suburban (suburbs)	Female	18-29 years	White	Religious	High School Diploma or G.E.D.	Early elementary teacher (grades 1-4)	Seasonal or short-term (e.g. summer, student)	Less than 1 year	15	22	7	6	6.846153846	0.846153846	3740
YES	YES	Urban (city)	Female	30-44 years	Black of African American	Religious	High School Diploma or G.E.D.	Teacher/caregiving staff (infant-age 5)	Substitute teacher	6-10 years	16	17	1	6.538461539	7	0.461538462	3741
no	no	Rural	Female	18-29 years	White	Religious	High School Diploma or G.E.D.	Teacher/caregiving staff (infant-age 5)	Permanent part-time	Less than 1 year	15	17	2	6.230769231	6.846153846	0.615384615	3742
no	no	Rural	Female	18-29 years	White	Somewhat religious	High School Diploma or G.E.D.	Teacher/caregiving staff (infant-age 5)	Seasonal or short-term (e.g. summer, student)	1-2 years	14	20	6	6	7	1	3743
no	YES	Suburban (suburbs)	Female	18-29 years	White	Neutral	High School Diploma or G.E.D.	Teacher/caregiving staff (infant-age 5)	Permanent full-time	3-5 years	13	20	7	5.384615385	6.923076923	1.538461539	3744
YES	YES	Rural	Female	More than 44 years	White	Religious	Associate’s Degree	Teacher/caregiving staff (infant-age 5)	Permanent full-time	More than 15 years	14	16	2	3.846153846	3.846153846	0	3745
no	no	Urban (city)	Female	30-44 years	White	Somewhat religious	High School Diploma or G.E.D.	Teacher/caregiving staff (infant-age 5)	Permanent full-time	11-15 years	10	14	4	4.615384615	4.692307692	0.076923077	3746
no	no	Rural	Female	30-44 years	White	Neutral	High School Diploma or G.E.D.	Teacher/caregiving staff (infant-age 5)	Permanent full-time	Less than 1 year	12	15	3	5.615384615	6.615384615	1	3747
YES	YES	Suburban (suburbs)	Female	18-29 years	White	Somewhat religious	Bachelor’s Degree	Teacher/caregiving staff (infant-age 5)	Permanent full-time	6-10 years	12	17	5	6.692307692	6.769230769	0.076923077	3748
no	YES	Urban (city)	Female	30-44 years	White	Unreligious	Associate’s Degree	Teacher/caregiving staff (infant-age 5)	Permanent full-time	More than 15 years	14	19	5	4.923076923	5.615384615	0.692307692	3749
YES	no	Rural	Female	More than 44 years	White	Somewhat religious	High School Diploma or G.E.D.	Teacher/caregiving staff (infant-age 5)	Permanent full-time	Less than 1 year	16	17	1	5.230769231	5.923076923	0.692307692	3750
YES	YES	Rural	Female	30-44 years	White	Religious	Masters Degree or Doctoral Degree	Early intervention specialist	Contract for special services/care	3-5 years	14	19	5	5.615384615	5.846153846	0.230769231	3751
no	no	Urban (city)	Female	18-29 years	Asian	Unreligious	Masters Degree or Doctoral Degree	Early intervention specialist	Permanent full-time	1-2 years	13	15	2	6.692307692	6.615384615	-0.076923077	3752
YES	no	Urban (city)	Female	30-44 years	Black of African American	Religious	High School Diploma or G.E.D.	Teacher/caregiving staff (infant-age 5)	Permanent part-time	3-5 years	16	16	0	6.307692308	7	0.692307692	3753
YES	no	Urban (city)	Female	30-44 years	Black of African American	Religious	Associate’s Degree	Teacher/caregiving staff (infant-age 5)	Permanent full-time	1-2 years	15	15	0	7	7	0	3754
no	no	Urban (city)	Female	18-29 years	Hispanic	Neutral	High School Diploma or G.E.D.	Teacher/caregiving staff (infant-age 5)	Permanent full-time	Less than 1 year	14	18	4	5.153846154	7	1.846153846	3755
YES	YES	Suburban (suburbs)	Female	30-44 years	White	Somewhat religious	Bachelor’s Degree	Other	Permanent full-time	6-10 years	16	20	4	5.923076923	7	1.076923077	3756
YES	YES	Urban (city)	Female	30-44 years	Black of African American	Neutral	Masters Degree or Doctoral Degree	Other	Permanent full-time	6-10 years	12	20	8	4.769230769	5.307692308	0.538461539	3757
YES	no	Suburban (suburbs)	Female	More than 44 years	White	Extremely religious	High School Diploma or G.E.D.	Support staff (e.g., cook, janitorial,secretarial, etc.)	Permanent part-time	Less than 1 year	6	17	11	6.076923077	6.769230769	0.692307692	3758
no	YES	Rural	Female	18-29 years	White	Religious	Bachelor’s Degree	Assistant Director	Permanent full-time	6-10 years	13	15	2	4.846153846	6.615384615	1.769230769	3759
YES	no	Suburban (suburbs)	Female	More than 44 years	Asian	Somewhat religious	Bachelor’s Degree	Other	Other	Less than 1 year	13	18	5	6.615384615	7	0.384615385	3760
no	YES	Urban (city)	Female	18-29 years	White	Neutral	Associate’s Degree	Teacher/caregiving staff (infant-age 5)	Permanent full-time	6-10 years	14	15	1	5.461538462	6.384615385	0.923076923	3761
YES	YES	Rural	Female	More than 44 years	Black of African American	Extremely Unreligious	High School Diploma or G.E.D.	Teacher/caregiving staff (infant-age 5)	Permanent full-time	6-10 years				5.692307692	6.230769231	0.538461539	3762
no	YES	Urban (city)	Female	18-29 years	Black of African American	Neutral	Bachelor’s Degree	Other	Other	1-2 years	13	16	3	5.384615385	6.461538462	1.076923077	3763
no	no	Urban (city)	Female	18-29 years	Hispanic	Religious	High School Diploma or G.E.D.	Teacher/caregiving staff (infant-age 5)	Permanent full-time	Less than 1 year	13	22	9	6.538461539	5.75	-0.788461538	3764
YES	YES	Urban (city)	Male	30-44 years	White	Religious	Masters Degree or Doctoral Degree	Early intervention specialist	Permanent full-time	3-5 years	10	22	12	5.307692308	5.923076923	0.615384615	3765
no	YES	Suburban (suburbs)	Male	18-29 years	White	Religious	Masters Degree or Doctoral Degree	Support staff (e.g., cook, janitorial,secretarial, etc.)	Seasonal or short-term (e.g. summer, student)	6-10 years	14	16	2	6.846153846	6.923076923	0.076923077	3766
no	no	Urban (city)	Female	18-29 years	White	Somewhat unreligious	Bachelor’s Degree	Teacher/caregiving staff (infant-age 5)	Permanent full-time	1-2 years	15	20	5	5.769230769	7	1.230769231	3767
YES	YES	Urban (city)	Female	30-44 years	Black of African American	Religious	Masters Degree or Doctoral Degree	Other	Permanent full-time	More than 15 years	13	13	0	6.769230769	6.769230769	0	3768
YES	YES	Suburban (suburbs)	Female	30-44 years	White	Somewhat religious	Bachelor’s Degree	Early intervention specialist	Permanent full-time	3-5 years	16	17	1	6.461538462	6.769230769	0.307692308	3769
no	YES	Rural	Female	18-29 years	White	Religious	High School Diploma or G.E.D.	Teacher/caregiving staff (infant-age 5)	Seasonal or short-term (e.g. summer, student)	Less than 1 year	11	11	0	5.615384615	6.307692308	0.692307692	3770
no	YES	Suburban (suburbs)	Female	18-29 years	White	Neutral	Associate’s Degree	Teacher/caregiving staff (infant-age 5)	Permanent part-time	3-5 years	16	17	1	5.307692308	6.153846154	0.846153846	3771
no	YES	Urban (city)	Female	18-29 years	Black of African American	Neutral	High School Diploma or G.E.D.	Early elementary teacher (grades 1-4)	Permanent part-time	3-5 years	14	16	2	6.923076923	6.538461539	-0.384615385	3772
YES	YES	Urban (city)	Female	30-44 years	Black of African American	Religious	High School Diploma or G.E.D.	Support staff (e.g., cook, janitorial,secretarial, etc.)	Permanent full-time	1-2 years	11	11	0	4.846153846	5.153846154	0.307692308	3773
YES	YES	Suburban (suburbs)	Female	18-29 years	White	Religious	High School Diploma or G.E.D.	Teacher/caregiving staff (infant-age 5)	Permanent full-time	1-2 years	15	21	6	7	7	0	3774
YES	YES	Suburban (suburbs)	Female	More than 44 years	White	Somewhat religious	Masters Degree or Doctoral Degree	Teacher/caregiving staff (infant-age 5)	Permanent full-time	3-5 years	10	20	10	6.461538462	7	0.538461539	3775
no	YES	Suburban (suburbs)	Female	18-29 years	White	Religious	Masters Degree or Doctoral Degree	Other	Permanent full-time	1-2 years	11	14	3	6.923076923	7	0.076923077	3776
YES	YES	Suburban (suburbs)	Female	18-29 years	Black of African American	Neutral	High School Diploma or G.E.D.	Teacher/caregiving staff (infant-age 5)	Permanent part-time	Less than 1 year	14	18	4	5	6.461538462	1.461538462	3777
YES	no	Rural	Female	30-44 years	White	Somewhat religious	Bachelor’s Degree	Teacher/caregiving staff (infant-age 5)	Permanent full-time	6-10 years	16	19	3	5.538461539	6.538461539	1	3778
no	no	Suburban (suburbs)	Female	18-29 years	White	Neutral	High School Diploma or G.E.D.	Other	Permanent part-time	Less than 1 year	15	13	-2	6.230769231	6.692307692	0.461538462	3779
YES	no	Suburban (suburbs)	Female	More than 44 years	White	Religious	Associate’s Degree	Teacher/caregiving staff (infant-age 5)	Permanent part-time	1-2 years	7	19	12	5.538461539	7	1.461538462	3780
YES	YES	Urban (city)	Female	More than 44 years	Black of African American	Religious	Masters Degree or Doctoral Degree	Early intervention specialist	Permanent part-time	Less than 1 year	11	17	6	6.692307692	7	0.307692308	3781
no	YES	Urban (city)	Female	18-29 years	Other	Unreligious	Bachelor’s Degree	Teacher/caregiving staff (infant-age 5)	Permanent full-time	6-10 years	12	19	7	5.538461539	6.461538462	0.923076923	3782
no	YES	Urban (city)	Female	18-29 years	White	Somewhat religious	Bachelor’s Degree	Teacher/caregiving staff (infant-age 5)	Permanent full-time	1-2 years	18	21	3	5.230769231	5.230769231	0	3783
YES	YES	Urban (city)	Female	More than 44 years	Black of African American	Religious	High School Diploma or G.E.D.	Support staff (e.g., cook, janitorial,secretarial, etc.)	Permanent part-time	Less than 1 year	13	17	4	6.538461539	7	0.461538462	3784
no	YES	Urban (city)	Female	18-29 years	White	Somewhat unreligious	High School Diploma or G.E.D.	Other	Seasonal or short-term (e.g. summer, student)	1-2 years	15	15	0	4.923076923	5.615384615	0.692307692	3785
no	YES	Urban (city)	Female	18-29 years	Hispanic	Somewhat religious	High School Diploma or G.E.D.	Other	Permanent full-time	1-2 years	11	15	4	5.461538462	7	1.538461539	3786
no	YES	Rural	Male	18-29 years	White	Religious	High School Diploma or G.E.D.	Teacher/caregiving staff (infant-age 5)	Permanent part-time	Less than 1 year	15	14	-1	6.769230769	7	0.230769231	3787
no	YES	Rural	Female	18-29 years	White	Religious	High School Diploma or G.E.D.	Teacher/caregiving staff (infant-age 5)	Seasonal or short-term (e.g. summer, student)	Less than 1 year	16	11	-5	6.846153846	7	0.153846154	3788
YES	YES	Rural	Female	More than 44 years	White	Religious	Associate’s Degree	Teacher/caregiving staff (infant-age 5)	Permanent full-time	3-5 years	13	15	2	6.615384615	7	0.384615385	3789
YES	YES	Suburban (suburbs)	Female	More than 44 years	White	Religious	Associate’s Degree	Director	Permanent full-time	11-15 years	10	10	0	6.461538462	6.230769231	-0.230769231	3790
YES	YES	Rural	Female	More than 44 years	White	Somewhat religious	High School Diploma or G.E.D.	Support staff (e.g., cook, janitorial,secretarial, etc.)	Permanent full-time	Less than 1 year	13	18	5	6.461538462	7	0.538461539	3791
no	no	Rural	Female	18-29 years	White	Neutral	High School Diploma or G.E.D.	Teacher/caregiving staff (infant-age 5)	Substitute teacher	3-5 years	14	17	3	6.692307692	7	0.307692308	3792
YES	YES	Rural	Female	30-44 years	White	Somewhat religious	Associate’s Degree	Teacher/caregiving staff (infant-age 5)	Permanent full-time	6-10 years	12	20	8	6.307692308	6.923076923	0.615384615	3793
YES	YES	Suburban (suburbs)	Female	30-44 years	Asian	Neutral	Bachelor’s Degree	Teacher/caregiving staff (infant-age 5)	Permanent full-time	1-2 years	16	18	2	6.307692308	6.692307692	0.384615385	3794
YES	no	Suburban (suburbs)	Female	18-29 years	Asian	Somewhat religious	High School Diploma or G.E.D.	Teacher/caregiving staff (infant-age 5)	Permanent full-time	1-2 years	15	19	4	6	6.615384615	0.615384615	3795
YES	no	Suburban (suburbs)	Female	30-44 years	White	Religious	High School Diploma or G.E.D.	Support staff (e.g., cook, janitorial,secretarial, etc.)	Permanent full-time	Less than 1 year	13	17	4	5.769230769	6.384615385	0.615384615	3796
no	YES	Suburban (suburbs)	Female	18-29 years	White	Neutral	Bachelor’s Degree	Other	Seasonal or short-term (e.g. summer, student)	Less than 1 year	12	13	1	5.461538462	6.384615385	0.923076923	3797
YES	YES	Rural	Female	More than 44 years	White	Religious	Associate’s Degree	Teacher/caregiving staff (infant-age 5)	Permanent full-time	More than 15 years	13	17	4	7	7	0	3798
no	no	Urban (city)	Female	18-29 years	White	Religious	High School Diploma or G.E.D.	Teacher/caregiving staff (infant-age 5)	Permanent full-time	3-5 years	12	15	3	6.153846154	7	0.846153846	3799
no	YES	Suburban (suburbs)	Female	18-29 years	White	Neutral	Associate’s Degree	Teacher/caregiving staff (infant-age 5)	Permanent full-time	Less than 1 year	12	19	7	5.692307692	6.769230769	1.076923077	3800
no	no	Suburban (suburbs)	Female	18-29 years	White	Neutral	Associate’s Degree	Teacher/caregiving staff (infant-age 5)	Permanent full-time	Less than 1 year	10	11	1	6.769230769	6.769230769	0	3801
YES	YES	Rural	Female	More than 44 years	White	Religious	High School Diploma or G.E.D.	Teacher/caregiving staff (infant-age 5)	Permanent full-time	6-10 years	17	15	-2	6.538461539	7	0.461538462	3802
no	YES	Rural	Female	18-29 years	White	Religious	Associate’s Degree	Teacher/caregiving staff (infant-age 5)	Permanent full-time	3-5 years	12	15	3	4.846153846	4.923076923	0.076923077	3803
no	YES	Suburban (suburbs)	Female	18-29 years	White	Somewhat religious	High School Diploma or G.E.D.	Teacher/caregiving staff (infant-age 5)	Permanent full-time	3-5 years	10	15	5	5.846153846	6.846153846	1	3804
YES	no	Urban (city)	Female	18-29 years	Hispanic	Extremely Unreligious	High School Diploma or G.E.D.	Teacher/caregiving staff (infant-age 5)	Permanent full-time	1-2 years	8	14	6	6.076923077	6.076923077	0	3805
no	no	Suburban (suburbs)	Female	More than 44 years	White	Religious	Bachelor’s Degree	Other	Volunteer	Less than 1 year	15	18	3	6	6.230769231	0.230769231	3806
no	YES	Suburban (suburbs)	Female	18-29 years	White	Neutral	Bachelor’s Degree	Teacher/caregiving staff (infant-age 5)	Seasonal or short-term (e.g. summer, student)	1-2 years	18	20	2	6.846153846	7	0.153846154	3807
no	no	Suburban (suburbs)	Male	18-29 years	White	Neutral	High School Diploma or G.E.D.	Other	Permanent part-time	Less than 1 year	11	11	0	5.076923077	5.307692308	0.230769231	3808
YES	no	Suburban (suburbs)	Female	More than 44 years	White	Unreligious	Masters Degree or Doctoral Degree	Support staff (e.g., cook, janitorial,secretarial, etc.)	Volunteer	6-10 years	6	23	17	5.846153846	6.384615385	0.538461539	3809
no	YES	Suburban (suburbs)	Female	More than 44 years	Black of African American	Religious	Bachelor’s Degree	Teacher/caregiving staff (infant-age 5)	Substitute teacher	6-10 years	19	19	0	6.615384615	7	0.384615385	3810
no	no	Urban (city)	Female	18-29 years	White	Somewhat religious	High School Diploma or G.E.D.	Teacher/caregiving staff (infant-age 5)	Seasonal or short-term (e.g. summer, student)	Less than 1 year	10	21	11	5.461538462	6.769230769	1.307692308	3811
no	YES	Suburban (suburbs)	Female	18-29 years	White	Extremely religious	Associate’s Degree	Teacher/caregiving staff (infant-age 5)	Seasonal or short-term (e.g. summer, student)	3-5 years	17	17	0	5.692307692	7	1.307692308	3812
no	no	Rural	Female	18-29 years	White	Unreligious	High School Diploma or G.E.D.	Other	Seasonal or short-term (e.g. summer, student)	Less than 1 year	13	20	7	5.307692308	6.692307692	1.384615385	3813
YES	no	Suburban (suburbs)	Female	30-44 years	White	Somewhat religious	Associate’s Degree	Teacher/caregiving staff (infant-age 5)	Permanent full-time	6-10 years	12	18	6	6.461538462	7	0.538461539	3814
YES	YES	Suburban (suburbs)	Female	30-44 years	White	Somewhat religious	Bachelor’s Degree	Other	Permanent part-time	Less than 1 year	17	20	3	5.461538462	7	1.538461539	3815
YES	YES	Rural	Female	30-44 years	White	Religious	Bachelor’s Degree	Teacher/caregiving staff (infant-age 5)	Permanent full-time	6-10 years	14	20	6	6.538461539	7	0.461538462	3816
YES	no	Suburban (suburbs)	Male	More than 44 years	Hispanic	Extremely religious	Masters Degree or Doctoral Degree	Other	Volunteer	Less than 1 year	12	21	9	4.615384615	6.538461539	1.923076923	3817
YES	no	Suburban (suburbs)	Female	30-44 years	White	Religious	High School Diploma or G.E.D.	Other	Permanent full-time	Less than 1 year	15	19	4	7	6.384615385	-0.615384615	3818
YES	YES	Urban (city)	Female	More than 44 years	White	Religious	CDA (Child Development Associate credential)	Teacher/caregiving staff (infant-age 5)	Permanent full-time	More than 15 years	13	13	0	6	7	1	3819
no	YES	Urban (city)	Female	18-29 years	White	Somewhat unreligious	Associate’s Degree	Other	Permanent full-time	1-2 years	13	14	1	5.307692308	5.384615385	0.076923077	3820
YES	no	Suburban (suburbs)	Female	18-29 years	White	Somewhat religious	High School Diploma or G.E.D.	Teacher/caregiving staff (infant-age 5)	Permanent full-time	Less than 1 year	15	18	3	6.615384615	6.923076923	0.307692308	3821
YES	YES	Suburban (suburbs)	Female	30-44 years	Black of African American	Somewhat religious	Masters Degree or Doctoral Degree	Director	Permanent full-time	11-15 years	13	17	4	5.384615385	5.923076923	0.538461539	3822
no	no	Suburban (suburbs)	Female	18-29 years	Asian	Unreligious	Bachelor’s Degree	Teacher/caregiving staff (infant-age 5)	Permanent part-time	Less than 1 year	14	12	-2	4.692307692	6.384615385	1.692307692	3823
no	no	Urban (city)	Female	18-29 years	White	Somewhat religious	High School Diploma or G.E.D.	Teacher/caregiving staff (infant-age 5)	Permanent full-time	Less than 1 year	14	17	3	5.615384615	7	1.384615385	3824
no	no	Rural	Female	18-29 years	White	Religious	High School Diploma or G.E.D.	Teacher/caregiving staff (infant-age 5)	Seasonal or short-term (e.g. summer, student)	Less than 1 year	12	15	3	5.615384615	6.923076923	1.307692308	3825
no	YES	Suburban (suburbs)	Female	18-29 years	White	Unreligious	High School Diploma or G.E.D.	Teacher/caregiving staff (infant-age 5)	Seasonal or short-term (e.g. summer, student)	Less than 1 year	16	18	2	7	7	0	3826
no	YES	Suburban (suburbs)	Female	18-29 years	White	Somewhat religious	High School Diploma or G.E.D.	Teacher/caregiving staff (infant-age 5)	Seasonal or short-term (e.g. summer, student)	Less than 1 year	11	18	7	5.538461539	5.923076923	0.384615385	3827
no	YES	Suburban (suburbs)	Female	18-29 years	Black of African American	Somewhat religious	Bachelor’s Degree	Teacher/caregiving staff (infant-age 5)	Seasonal or short-term (e.g. summer, student)	1-2 years	14	17	3	6.769230769	6.615384615	-0.153846154	3828
no	no	Suburban (suburbs)	Female	18-29 years	White	Somewhat unreligious	High School Diploma or G.E.D.	Other	Seasonal or short-term (e.g. summer, student)	1-2 years	10	15	5	6.538461539	7	0.461538462	3829
no	YES	Rural	Female	18-29 years	White	Religious	Bachelor’s Degree	Early elementary teacher (grades 1-4)	Permanent full-time	6-10 years	19	23	4	4.846153846	5.846153846	1	3830
no	no	Suburban (suburbs)	Female	30-44 years	White	Unreligious	Associate’s Degree	Teacher/caregiving staff (infant-age 5)	Permanent full-time	Less than 1 year	10	15	5	5.538461539	6.076923077	0.538461539	3831
no	YES	Urban (city)	Female	18-29 years	White	Somewhat religious	High School Diploma or G.E.D.	Teacher/caregiving staff (infant-age 5)	Seasonal or short-term (e.g. summer, student)	1-2 years	12	14	2	5.538461539	5.615384615	0.076923077	3832
no	YES	Suburban (suburbs)	Female	18-29 years	White	Neutral	High School Diploma or G.E.D.	Teacher/caregiving staff (infant-age 5)	Seasonal or short-term (e.g. summer, student)	Less than 1 year	13	17	4	6.384615385	6.923076923	0.538461539	3833
no	no	Suburban (suburbs)	Female	18-29 years	White	Unreligious	Masters Degree or Doctoral Degree	Teacher/caregiving staff (infant-age 5)	Permanent part-time	6-10 years	10	16	6	5.846153846	5.461538462	-0.384615385	3834
no	YES	Suburban (suburbs)	Female	18-29 years	White	Somewhat religious	High School Diploma or G.E.D.	Teacher/caregiving staff (infant-age 5)	Seasonal or short-term (e.g. summer, student)	Less than 1 year	8	21	13	4.846153846	5.615384615	0.769230769	3835
no	no	Urban (city)	Female	18-29 years	White	Neutral	High School Diploma or G.E.D.	Other	Permanent part-time	1-2 years	10	14	4	5.153846154	5.461538462	0.307692308	3836
YES	no	Suburban (suburbs)	Female	30-44 years	White	Neutral	Associate’s Degree	Teacher/caregiving staff (infant-age 5)	Permanent full-time	6-10 years	14	10	-4	5.153846154	5.153846154	0	3837
no	no	Suburban (suburbs)	Female	18-29 years	White	Unreligious	High School Diploma or G.E.D.	Teacher/caregiving staff (infant-age 5)	Permanent part-time	Less than 1 year	15	18	3	5.615384615	7	1.384615385	3838
no	YES	Rural	Female	18-29 years	Black of African American	Neutral	Masters Degree or Doctoral Degree	Teacher/caregiving staff (infant-age 5)	Permanent full-time	3-5 years	14	15	1	6.230769231	6.384615385	0.153846154	3839
no	no	Rural	Female	18-29 years	White	Somewhat religious	High School Diploma or G.E.D.	Teacher/caregiving staff (infant-age 5)	Seasonal or short-term (e.g. summer, student)	1-2 years	16	19	3	5.384615385	6	0.615384615	3840
YES	YES	Suburban (suburbs)	Male	30-44 years	White	Somewhat religious	Bachelor’s Degree	Other	Permanent full-time	Less than 1 year	9	11	2	6.538461539	5.230769231	-1.307692308	3841
no	YES	Urban (city)	Female	18-29 years	Black of African American	Religious	High School Diploma or G.E.D.	Teacher/caregiving staff (infant-age 5)	Permanent full-time	1-2 years	14	16	2	5.846153846	6.307692308	0.461538462	3842
no	YES	Rural	Female	18-29 years	White	Unreligious	High School Diploma or G.E.D.	Other	Seasonal or short-term (e.g. summer, student)	Less than 1 year	14	17	3	6.153846154	6.923076923	0.769230769	3843
no	YES	Urban (city)	Female	18-29 years	Black of African American	Religious	High School Diploma or G.E.D.	Teacher/caregiving staff (infant-age 5)	Permanent full-time	1-2 years	12	13	1	6.230769231	5.545454546	-0.685314685	3844
no	YES	Urban (city)	Female	18-29 years	White	Somewhat unreligious	High School Diploma or G.E.D.	Teacher/caregiving staff (infant-age 5)	Permanent part-time	1-2 years	10	15	5	5.692307692	6.307692308	0.615384615	3845
no	no	Suburban (suburbs)	Female	18-29 years	White	Neutral	High School Diploma or G.E.D.	Early intervention specialist	Permanent full-time	Less than 1 year	9	14	5	5.307692308	5.307692308	0	3846
YES	no	Suburban (suburbs)	Female	30-44 years	White	Religious	High School Diploma or G.E.D.	Support staff (e.g., cook, janitorial,secretarial, etc.)	Permanent full-time	6-10 years	14	17	3	6.923076923	7	0.076923077	3847
no	no	Urban (city)	Female	30-44 years	White	Extremely religious	Associate’s Degree	Teacher/caregiving staff (infant-age 5)	Permanent full-time	More than 15 years	15	15	0	5.153846154	5.769230769	0.615384615	3848
no	YES	Urban (city)	Female	More than 44 years	White	Religious	Bachelor’s Degree	Other	Contract for special services/care	Less than 1 year	16	13	-3	5.384615385	6	0.615384615	3849
YES	no	Rural	Female	30-44 years	White	Religious	High School Diploma or G.E.D.	Other	Volunteer	3-5 years	4	22	18	6.692307692	6.769230769	0.076923077	3850
YES	YES	Suburban (suburbs)	Female	30-44 years	White	Extremely religious	Bachelor’s Degree	Other	Volunteer	Less than 1 year	13	16	3	5	6.153846154	1.153846154	3851
no	YES	Suburban (suburbs)	Female	18-29 years	White	Somewhat religious	Associate’s Degree	Teacher/caregiving staff (infant-age 5)	Permanent part-time	1-2 years	14	15	1	7	7	0	3852
YES	YES	Rural	Female	18-29 years	White	Neutral	Bachelor’s Degree	Teacher/caregiving staff (infant-age 5)	Permanent full-time	3-5 years	16	21	5	6.846153846	6.692307692	-0.153846154	3853
no	no	Urban (city)	Male	18-29 years	Black of African American	Religious	Bachelor’s Degree	Support staff (e.g., cook, janitorial,secretarial, etc.)	Permanent part-time	Less than 1 year	14	14	0	6.307692308	5.769230769	-0.538461538	3854
YES	YES	Rural	Female	More than 44 years	White	Neutral	High School Diploma or G.E.D.	Teacher/caregiving staff (infant-age 5)	Permanent full-time	11-15 years	16	16	0	6.769230769	7	0.230769231	3855
YES	YES	Urban (city)	Female	More than 44 years	Black of African American	Somewhat religious	Bachelor’s Degree	Director	Permanent full-time	6-10 years	18	17	-1	5.076923077	5.769230769	0.692307692	3856
no	no	Suburban (suburbs)	Female	18-29 years	White	Neutral	High School Diploma or G.E.D.	Teacher/caregiving staff (infant-age 5)	Seasonal or short-term (e.g. summer, student)	Less than 1 year	13	14	1	4.461538462	5.615384615	1.153846154	3857
no	no	Suburban (suburbs)	Female	18-29 years	White	Neutral	High School Diploma or G.E.D.	Teacher/caregiving staff (infant-age 5)	Seasonal or short-term (e.g. summer, student)	Less than 1 year	16	14	-2	5.538461539	5.75	0.211538462	3858
YES	YES	Suburban (suburbs)	Female	30-44 years	White	Somewhat religious	Associate’s Degree	Other	Permanent full-time	3-5 years	12	21	9	5.230769231	6.923076923	1.692307692	3859
YES	no	Urban (city)	Female	18-29 years	Black of African American	Religious	High School Diploma or G.E.D.	Teacher/caregiving staff (infant-age 5)	Permanent full-time	1-2 years	16	15	-1	4.153846154	5.384615385	1.230769231	3860
no	YES	Rural	Female	18-29 years	White	Religious	High School Diploma or G.E.D.	Teacher/caregiving staff (infant-age 5)	Seasonal or short-term (e.g. summer, student)	1-2 years	14	20	6	6.153846154	7	0.846153846	3861
YES	YES	Urban (city)	Female	18-29 years	Black of African American	Extremely Unreligious	Associate’s Degree	Teacher/caregiving staff (infant-age 5)	Permanent full-time	6-10 years	15	19	4	6.692307692	7	0.307692308	3862
YES	no	Suburban (suburbs)	Female	More than 44 years	White	Neutral	Associate’s Degree	Other	Permanent part-time	1-2 years	13	18	5	5.923076923	6.076923077	0.153846154	3863
YES	YES	Suburban (suburbs)	Female	30-44 years	White	Neutral	Associate’s Degree	Early elementary teacher (grades 1-4)	Permanent part-time	6-10 years	17	20	3	6.230769231	6.615384615	0.384615385	3864
YES	no	Suburban (suburbs)	Female	30-44 years	White	Neutral	High School Diploma or G.E.D.	Teacher/caregiving staff (infant-age 5)	Permanent full-time	Less than 1 year	13	16	3	6.538461539	6.538461539	0	3865
no	no	Suburban (suburbs)	Female	18-29 years	White	Somewhat religious	High School Diploma or G.E.D.	Teacher/caregiving staff (infant-age 5)	Seasonal or short-term (e.g. summer, student)	Less than 1 year	14	16	2	6.307692308	7	0.692307692	3866
no	no	Urban (city)	Female	18-29 years	White	Somewhat religious	High School Diploma or G.E.D.	Teacher/caregiving staff (infant-age 5)	Seasonal or short-term (e.g. summer, student)	Less than 1 year	11	17	6	6.846153846	7	0.153846154	3867
YES	YES	Urban (city)	Female	30-44 years	Black of African American	Unreligious	High School Diploma or G.E.D.	Teacher/caregiving staff (infant-age 5)	Permanent full-time	6-10 years	8	10	2	4.384615385	4.846153846	0.461538462	3868
no	no	Suburban (suburbs)	Female	18-29 years	White	Religious	High School Diploma or G.E.D.	Teacher/caregiving staff (infant-age 5)	Seasonal or short-term (e.g. summer, student)	1-2 years	12	17	5	6.538461539	7	0.461538462	3869
YES	YES	Suburban (suburbs)	Female	More than 44 years	White	Religious	High School Diploma or G.E.D.	Other	Other	1-2 years	13	21	8	5.076923077	5.923076923	0.846153846	3870
YES	no	Rural	Male	More than 44 years	White	Somewhat religious	High School Diploma or G.E.D.	Support staff (e.g., cook, janitorial,secretarial, etc.)	Volunteer	More than 15 years	17	17	0	6.538461539	7	0.461538462	3871
YES	YES	Urban (city)	Female	30-44 years	White	Religious	High School Diploma or G.E.D.	Other	Permanent full-time	6-10 years	17	18	1	7	6.153846154	-0.846153846	3872
YES	no	Rural	Female	30-44 years	White	Somewhat religious	Bachelor’s Degree	Teacher/caregiving staff (infant-age 5)	Volunteer	Less than 1 year	18	21	3	5.384615385	7	1.615384615	3873
no	no	Urban (city)	Male	18-29 years	Black of African American	Religious	High School Diploma or G.E.D.	Kindergarten teacher	Permanent full-time	1-2 years	12	16	4	5.769230769	6.923076923	1.153846154	3874
no	YES	Suburban (suburbs)	Female	18-29 years	White	Religious	Bachelor’s Degree	Teacher/caregiving staff (infant-age 5)	Permanent full-time	1-2 years	16	22	6	6.384615385	7	0.615384615	3875
no	YES	Urban (city)	Male	18-29 years	Black of African American	Neutral	High School Diploma or G.E.D.	Other	Permanent part-time	1-2 years	15	19	4	6.615384615	6.769230769	0.153846154	3876
no	YES	Suburban (suburbs)	Female	18-29 years	White	Somewhat religious	Bachelor’s Degree	Teacher/caregiving staff (infant-age 5)	Permanent full-time	Less than 1 year	15	17	2	5	5.692307692	0.692307692	3877
YES	no	Urban (city)	Female	More than 44 years	Black of African American	Somewhat religious	High School Diploma or G.E.D.	Teacher/caregiving staff (infant-age 5)	Permanent full-time	1-2 years	11	18	7	5.615384615	5.692307692	0.076923077	3878
no	YES	Suburban (suburbs)	Female	18-29 years	Asian	Somewhat religious	Bachelor’s Degree	Teacher/caregiving staff (infant-age 5)	Permanent full-time	1-2 years	18	18	0	5.846153846	6.538461539	0.692307692	3879
no	YES	Urban (city)	Female	18-29 years	White	Somewhat religious	High School Diploma or G.E.D.	Early elementary teacher (grades 1-4)	Seasonal or short-term (e.g. summer, student)	1-2 years	12	16	4	4.923076923	6.461538462	1.538461539	3880
no	no	Suburban (suburbs)	Female	18-29 years	White	Neutral	Bachelor’s Degree	Teacher/caregiving staff (infant-age 5)	Permanent part-time	1-2 years	15	17	2	5.538461539	5.692307692	0.153846154	3881
no	no	Suburban (suburbs)	Female	18-29 years	White	Religious	High School Diploma or G.E.D.	Teacher/caregiving staff (infant-age 5)	Seasonal or short-term (e.g. summer, student)	Less than 1 year	17	18	1	5.846153846	6.615384615	0.769230769	3882
no	YES	Urban (city)	Female	18-29 years	White	Somewhat religious	Associate’s Degree	Teacher/caregiving staff (infant-age 5)	Permanent full-time	3-5 years	17	16	-1	5.153846154	5.846153846	0.692307692	3883
YES	YES	Urban (city)	Female	30-44 years	White	Neutral	Bachelor’s Degree	Assistant Director	Permanent full-time	6-10 years	19	20	1	6.384615385	6.230769231	-0.153846154	3884
YES	YES	Urban (city)	Male	30-44 years	Black of African American	Religious	Associate’s Degree	Other	Permanent full-time	More than 15 years	10	15	5	5.538461539	6.923076923	1.384615385	3885
YES	YES	Rural	Female	30-44 years	White	Neutral	Bachelor’s Degree	Support staff (e.g., cook, janitorial,secretarial, etc.)	Permanent part-time	More than 15 years	13	17	4	5.923076923	7	1.076923077	3886
no	no	Suburban (suburbs)	Male	18-29 years	White	Religious	High School Diploma or G.E.D.	Early elementary teacher (grades 1-4)	Seasonal or short-term (e.g. summer, student)	Less than 1 year	14	17	3	6.384615385	6.615384615	0.230769231	3887
YES	no	Suburban (suburbs)	Female	18-29 years	White	Religious	Bachelor’s Degree	Teacher/caregiving staff (infant-age 5)	Permanent full-time	6-10 years	9	21	12	5.384615385	5.692307692	0.307692308	3888
no	YES	Suburban (suburbs)	Female	18-29 years	White	Somewhat religious	Associate’s Degree	Teacher/caregiving staff (infant-age 5)	Seasonal or short-term (e.g. summer, student)	Less than 1 year	14	18	4	6.307692308	6.230769231	-0.076923077	3889
no	YES	Suburban (suburbs)	Female	18-29 years	White	Religious	High School Diploma or G.E.D.	Teacher/caregiving staff (infant-age 5)	Permanent part-time	6-10 years	15	16	1	6.615384615	6.692307692	0.076923077	3890
no	no	Suburban (suburbs)	Female	18-29 years	White	Neutral	High School Diploma or G.E.D.	Teacher/caregiving staff (infant-age 5)	Permanent part-time	1-2 years	16	14	-2	6.538461539	6.076923077	-0.461538462	3891
YES	YES	Suburban (suburbs)	Female	More than 44 years	White	Religious	Bachelor’s Degree	Support staff (e.g., cook, janitorial,secretarial, etc.)	Permanent full-time	Less than 1 year	12	21	9	5	6.615384615	1.615384615	3892
no	no	Rural	Female	18-29 years	White	Neutral	High School Diploma or G.E.D.	Teacher/caregiving staff (infant-age 5)	Volunteer	1-2 years	17	15	-2	5.538461539	6.615384615	1.076923077	3893
YES	YES	Suburban (suburbs)	Female	18-29 years	Hispanic	Religious	High School Diploma or G.E.D.	Teacher/caregiving staff (infant-age 5)	Permanent full-time	3-5 years	10	14	4	5.461538462	6.076923077	0.615384615	3894
no	YES	Suburban (suburbs)	Female	18-29 years	White	Somewhat religious	High School Diploma or G.E.D.	Teacher/caregiving staff (infant-age 5)	Seasonal or short-term (e.g. summer, student)	1-2 years	14	22	8	5	5.769230769	0.769230769	3895
YES	no	Urban (city)	Female	18-29 years	Hispanic	Somewhat religious	High School Diploma or G.E.D.	Teacher/caregiving staff (infant-age 5)	Permanent part-time	Less than 1 year	11	17	6	5.615384615	6.692307692	1.076923077	3896
YES	YES	Urban (city)	Female	More than 44 years	White	Neutral	CDA (Child Development Associate credential)	Teacher/caregiving staff (infant-age 5)	Permanent full-time	11-15 years	10	13	3	4.538461539	5.923076923	1.384615385	3897
YES	YES	Suburban (suburbs)	Female	More than 44 years	White	Religious	Bachelor’s Degree	Support staff (e.g., cook, janitorial,secretarial, etc.)	Permanent full-time	6-10 years	17	21	4	6.230769231	7	0.769230769	3898
no	YES	Rural	Male	18-29 years	White	Somewhat unreligious	Bachelor’s Degree	Teacher/caregiving staff (infant-age 5)	Permanent full-time	3-5 years	17	20	3	5.923076923	6	0.076923077	3899
no	YES	Rural	Female	18-29 years	White	Religious	High School Diploma or G.E.D.	Teacher/caregiving staff (infant-age 5)	Permanent part-time	1-2 years	12	15	3	4.692307692	5.692307692	1	3900
no	YES	Suburban (suburbs)	Female	18-29 years	White	Neutral	Associate’s Degree	Teacher/caregiving staff (infant-age 5)	Permanent full-time	3-5 years	16	15	-1	6.692307692	6.769230769	0.076923077	3901
YES	no	Suburban (suburbs)	Female	30-44 years	White	Religious	High School Diploma or G.E.D.	Teacher/caregiving staff (infant-age 5)	Permanent full-time	6-10 years	15	17	2	6.384615385	6.923076923	0.538461539	3902
YES	no	Rural	Female	More than 44 years	White	Somewhat religious	Bachelor’s Degree	Teacher/caregiving staff (infant-age 5)	Permanent part-time	Less than 1 year				6	6.538461539	0.538461539	3903
no	YES	Suburban (suburbs)	Female	18-29 years	White	Religious	High School Diploma or G.E.D.	Teacher/caregiving staff (infant-age 5)	Permanent part-time	3-5 years	16	19	3	7	7	0	3904
no	YES	Rural	Female	30-44 years	White	Extremely religious	Associate’s Degree	Assistant Director	Permanent full-time	6-10 years	14	21	7	5.230769231	5.307692308	0.076923077	3905
no	no	Suburban (suburbs)	Female	18-29 years	White	Unreligious	High School Diploma or G.E.D.	Teacher/caregiving staff (infant-age 5)	Permanent part-time	1-2 years	14	12	-2	5.846153846	6.307692308	0.461538462	3906
YES	YES	Rural	Female	30-44 years	White	Religious	Masters Degree or Doctoral Degree	Other	Permanent full-time	6-10 years	16	18	2	6.230769231	7	0.769230769	3907
no	no	Urban (city)	Male	18-29 years	White	Neutral	High School Diploma or G.E.D.	Teacher/caregiving staff (infant-age 5)	Substitute teacher	Less than 1 year	16	20	4	7	6.538461539	-0.461538462	3908
YES	YES	Rural	Female	More than 44 years	White	Religious	High School Diploma or G.E.D.	Director	Permanent full-time	More than 15 years	19	19	0	6.461538462	6.538461539	0.076923077	3909
no	no	Rural	Female	18-29 years	White	Religious	High School Diploma or G.E.D.	Support staff (e.g., cook, janitorial,secretarial, etc.)	Seasonal or short-term (e.g. summer, student)	Less than 1 year	15	16	1	5.538461539	5.692307692	0.153846154	3910
no	no	Rural	Female	18-29 years	White	Unreligious	High School Diploma or G.E.D.	Early elementary teacher (grades 1-4)	Permanent part-time	Less than 1 year	16	19	3	5.538461539	6.846153846	1.307692308	3911
no	YES	Suburban (suburbs)	Female	18-29 years	White	Neutral	Associate’s Degree	Teacher/caregiving staff (infant-age 5)	Permanent part-time	Less than 1 year	15	19	4	5.384615385	6.307692308	0.923076923	3912
no	YES	Suburban (suburbs)	Male	18-29 years	White	Somewhat unreligious	Bachelor’s Degree	Teacher/caregiving staff (infant-age 5)	Permanent full-time	Less than 1 year	13	19	6	6.384615385	6.769230769	0.384615385	3913
no	YES	Suburban (suburbs)	Female	30-44 years	White	Religious	CDA (Child Development Associate credential)	Teacher/caregiving staff (infant-age 5)	Permanent full-time	More than 15 years	13	15	2	6.230769231	7	0.769230769	3914
no	no	Urban (city)	Male	18-29 years	Black of African American	Neutral	Bachelor’s Degree	Support staff (e.g., cook, janitorial,secretarial, etc.)	Permanent full-time	3-5 years	14	13	-1	6.461538462	6	-0.461538462	3915
no	YES	Suburban (suburbs)	Female	18-29 years	White	Religious	Bachelor’s Degree	Early elementary teacher (grades 1-4)	Seasonal or short-term (e.g. summer, student)	1-2 years	15	15	0	6.461538462	6.769230769	0.307692308	3916
no	no	Urban (city)	Female	18-29 years	White	Somewhat unreligious	High School Diploma or G.E.D.	Teacher/caregiving staff (infant-age 5)	Seasonal or short-term (e.g. summer, student)	3-5 years	14	21	7	5.769230769	6.769230769	1	3917
YES	YES	Urban (city)	Female	More than 44 years	White	Religious	Masters Degree or Doctoral Degree	Other	Permanent full-time	More than 15 years	16	16	0	6.769230769	6.769230769	0	3918
no	no	Suburban (suburbs)	Female	18-29 years	White	Somewhat religious	High School Diploma or G.E.D.	Teacher/caregiving staff (infant-age 5)	Permanent full-time	Less than 1 year	12	19	7	5.692307692	6.5	0.807692308	3919
no	no	Urban (city)	Female	18-29 years	White	Unreligious	High School Diploma or G.E.D.	Kindergarten teacher	Seasonal or short-term (e.g. summer, student)	Less than 1 year	13	19	6	6.307692308	6.769230769	0.461538462	3920
YES	YES	Rural	Female	30-44 years	White	Extremely Unreligious	Masters Degree or Doctoral Degree	Early intervention specialist	Permanent part-time	11-15 years	18	18	0	5.923076923	6.461538462	0.538461539	3921
YES	no	Urban (city)	Female	18-29 years	Black of African American	Somewhat religious	Associate’s Degree	Teacher/caregiving staff (infant-age 5)	Permanent part-time	1-2 years	11	13	2	5.846153846	7	1.153846154	3922
no	no	Urban (city)	Female	18-29 years	Black of African American	Religious	High School Diploma or G.E.D.	Teacher/caregiving staff (infant-age 5)	Permanent full-time	Less than 1 year	11	14	3	5.769230769	5.923076923	0.153846154	3923
no	YES	Rural	Female	18-29 years	White	Religious	Bachelor’s Degree	Early elementary teacher (grades 1-4)	Seasonal or short-term (e.g. summer, student)	6-10 years	11	20	9	5.538461539	6.230769231	0.692307692	3924
YES	YES	Rural	Female	18-29 years	White	Neutral	High School Diploma or G.E.D.	Teacher/caregiving staff (infant-age 5)	Permanent full-time	Less than 1 year	18	16	-2	6.615384615	6.923076923	0.307692308	3925
no	no	Urban (city)	Male	30-44 years	Hispanic	Neutral	Associate’s Degree	Other	Permanent full-time	Less than 1 year	14	19	5	5.307692308	6.384615385	1.076923077	3926
YES	YES	Urban (city)	Female	More than 44 years	Black of African American	Religious	CDA (Child Development Associate credential)	Teacher/caregiving staff (infant-age 5)	Permanent part-time	More than 15 years				6.230769231	7	0.769230769	3927
no	YES	Urban (city)	Female	18-29 years	White	Somewhat religious	High School Diploma or G.E.D.	Early elementary teacher (grades 1-4)	Permanent full-time	6-10 years	16	16	0	6.692307692	7	0.307692308	3928
no	no	Urban (city)	Female	18-29 years	Black of African American	Unreligious	Bachelor’s Degree	Support staff (e.g., cook, janitorial,secretarial, etc.)	Permanent part-time	Less than 1 year	12	13	1	5.846153846	5.461538462	-0.384615385	3929
no	no	Urban (city)	Male	18-29 years	White	Neutral	High School Diploma or G.E.D.	Other	Seasonal or short-term (e.g. summer, student)	3-5 years	15	15	0	6	6.230769231	0.230769231	3930
no	YES	Urban (city)	Male	18-29 years	Black of African American	Religious	High School Diploma or G.E.D.	Early elementary teacher (grades 1-4)	Seasonal or short-term (e.g. summer, student)	6-10 years	11	14	3	4.692307692	5.461538462	0.769230769	3931
no	no	Suburban (suburbs)	Female	18-29 years	White	Religious	High School Diploma or G.E.D.	Other	Seasonal or short-term (e.g. summer, student)	Less than 1 year	11	17	6	5.076923077	6.076923077	1	3932
YES	YES	Urban (city)	Female	More than 44 years	White	Somewhat religious	High School Diploma or G.E.D.	Teacher/caregiving staff (infant-age 5)	Permanent part-time	Less than 1 year	12	17	5	6.153846154	6.692307692	0.538461539	3933
YES	no	Urban (city)	Female	18-29 years	Black of African American	Unreligious	8th Grade	Other	Other	Less than 1 year	11	13	2	6.538461539	6.538461539	0	3934
YES	no	Suburban (suburbs)	Female	More than 44 years	White	Neutral	High School Diploma or G.E.D.	Teacher/caregiving staff (infant-age 5)	Permanent full-time	3-5 years	15	15	0	4.307692308	4.923076923	0.615384615	3935
YES	YES	Suburban (suburbs)	Female	30-44 years	White	Neutral	Bachelor’s Degree	Assistant Director	Permanent full-time	11-15 years	16	18	2	5.615384615	6.538461539	0.923076923	3936
no	YES	Suburban (suburbs)	Female	18-29 years	White	Somewhat religious	High School Diploma or G.E.D.	Teacher/caregiving staff (infant-age 5)	Permanent part-time	Less than 1 year	14	19	5	6.615384615	6.923076923	0.307692308	3937
no	YES	Rural	Female	18-29 years	Other	Unreligious	High School Diploma or G.E.D.	Teacher/caregiving staff (infant-age 5)	Permanent full-time	3-5 years	10	15	5	5.384615385	6.153846154	0.769230769	3938
no	YES	Suburban (suburbs)	Female	18-29 years	Black of African American	Religious	Associate’s Degree	Teacher/caregiving staff (infant-age 5)	Permanent part-time	3-5 years	15	17	2	6.461538462	7	0.538461539	3939
no	YES	Suburban (suburbs)	Female	18-29 years	Asian	Religious	High School Diploma or G.E.D.	Teacher/caregiving staff (infant-age 5)	Seasonal or short-term (e.g. summer, student)	Less than 1 year	18	23	5	5.384615385	6.615384615	1.230769231	3940
no	YES	Urban (city)	Male	18-29 years	Hispanic	Somewhat religious	Masters Degree or Doctoral Degree	Other	Contract for special services/care	6-10 years	15	21	6	6.615384615	7	0.384615385	3941
no	YES	Urban (city)	Female	18-29 years	White	Religious	High School Diploma or G.E.D.	Other	Seasonal or short-term (e.g. summer, student)	Less than 1 year	13	16	3	5.384615385	5.846153846	0.461538462	3942
no	no	Rural	Female	18-29 years	White	Religious	High School Diploma or G.E.D.	Teacher/caregiving staff (infant-age 5)	Seasonal or short-term (e.g. summer, student)	Less than 1 year	16	20	4	6.769230769	7	0.230769231	3943
YES	no	Rural	Female	18-29 years	White	Unreligious	High School Diploma or G.E.D.	Other	Permanent part-time	Less than 1 year	16	14	-2	6.538461539	5.846153846	-0.692307692	3944
YES	no	Urban (city)	Female	18-29 years	White	Somewhat religious	High School Diploma or G.E.D.	Teacher/caregiving staff (infant-age 5)	Permanent full-time	Less than 1 year	9	14	5	4.923076923	4.923076923	0	3945
no	YES	Suburban (suburbs)	Female	18-29 years	White	Religious	Bachelor’s Degree	Teacher/caregiving staff (infant-age 5)	Seasonal or short-term (e.g. summer, student)	6-10 years	18	16	-2	6.538461539	7	0.461538462	3946
no	no	Rural	Female	18-29 years	White	Somewhat religious	High School Diploma or G.E.D.	Teacher/caregiving staff (infant-age 5)	Permanent part-time	6-10 years	13	20	7	5.923076923	7	1.076923077	3947
no	YES	Suburban (suburbs)	Female	18-29 years	White	Somewhat religious	Bachelor’s Degree	Early elementary teacher (grades 1-4)	Seasonal or short-term (e.g. summer, student)	Less than 1 year	17	18	1	5.538461539	6.615384615	1.076923077	3948
YES	no	Urban (city)	Female	30-44 years	White	Religious	High School Diploma or G.E.D.	Other	Other	1-2 years	11	12	1	5.923076923	6	0.076923077	3949
YES	YES	Suburban (suburbs)	Female	30-44 years	White	Extremely religious	Masters Degree or Doctoral Degree	Other	Permanent part-time	6-10 years	16	22	6	6.230769231	6.846153846	0.615384615	3950
no	YES	Suburban (suburbs)	Female	18-29 years	White	Religious	High School Diploma or G.E.D.	Early elementary teacher (grades 1-4)	Volunteer	3-5 years	13	21	8	6.153846154	7	0.846153846	3951
no	no	Suburban (suburbs)	Female	18-29 years	White	Religious	High School Diploma or G.E.D.	Teacher/caregiving staff (infant-age 5)	Seasonal or short-term (e.g. summer, student)	Less than 1 year	14	22	8	5.615384615	6.846153846	1.230769231	3952
no	no	Urban (city)	Female	18-29 years	Other	Neutral	High School Diploma or G.E.D.	Other	Seasonal or short-term (e.g. summer, student)	Less than 1 year	14	15	1	6.307692308	6.769230769	0.461538462	3953
no	no	Rural	Female	18-29 years	White	Religious	Masters Degree or Doctoral Degree	Teacher/caregiving staff (infant-age 5)	Seasonal or short-term (e.g. summer, student)	Less than 1 year	15	16	1	5.538461539	6	0.461538462	3954
no	YES	Urban (city)	Female	30-44 years	Black of African American	Extremely religious	CDA (Child Development Associate credential)	Support staff (e.g., cook, janitorial,secretarial, etc.)	Permanent full-time	6-10 years	14	15	1	6.307692308	5.846153846	-0.461538462	3955
no	YES	Suburban (suburbs)	Female	18-29 years	White	Neutral	High School Diploma or G.E.D.	Teacher/caregiving staff (infant-age 5)	Seasonal or short-term (e.g. summer, student)	1-2 years	14	19	5	5.461538462	6.769230769	1.307692308	3956
no	YES	Urban (city)	Female	18-29 years	Black of African American	Religious	High School Diploma or G.E.D.	Teacher/caregiving staff (infant-age 5)	Permanent full-time	Less than 1 year	8	13	5	5	5.076923077	0.076923077	3957
no	no	Suburban (suburbs)	Female	18-29 years	Black of African American	Unreligious	Associate’s Degree	Teacher/caregiving staff (infant-age 5)	Permanent full-time	Less than 1 year	16	16	0	5.307692308	6.384615385	1.076923077	3958
no	no	Rural	Female	18-29 years	White	Neutral	High School Diploma or G.E.D.	Other	Other	Less than 1 year	11	15	4	5.692307692	6.076923077	0.384615385	3959
no	YES	Suburban (suburbs)	Female	18-29 years	White	Neutral	High School Diploma or G.E.D.	Teacher/caregiving staff (infant-age 5)	Permanent full-time	1-2 years	14	13	-1	5.923076923	6.307692308	0.384615385	3960
no	no	Urban (city)	Female	18-29 years	Black of African American	Religious	High School Diploma or G.E.D.	Early elementary teacher (grades 1-4)	Seasonal or short-term (e.g. summer, student)	Less than 1 year	15	14	-1	7	7	0	3961
YES	YES	Urban (city)	Female	30-44 years	Black of African American	Unreligious	CDA (Child Development Associate credential)	Teacher/caregiving staff (infant-age 5)	Permanent full-time	More than 15 years	14	16	2	6.692307692	6.769230769	0.076923077	3962
no	no	Urban (city)	Female	18-29 years	White	Somewhat unreligious	Bachelor’s Degree	Other	Seasonal or short-term (e.g. summer, student)	Less than 1 year	14	17	3	5.538461539	5.769230769	0.230769231	3963
[truncated: 9,102 more rows]
